# Supplementary material for: 4-Chloro-N-(3-phenyl­allyl­idene)aniline
Source: Acta Crystallogr Sect E Struct Rep Online. 2008 Nov 29;64(Pt 12):o2478. doi: 10.1107/S1600536808039391 (PMC2959977; doi:10.1107/S1600536808039391)
Supplement: Supplementary file 2 [file e-64-o2478-Isup2.hkl]

# 
# h,k,l, Fc-squared, Fo-squared, sigma(Fo-squared) and status flag 
# 
data_I
_shelx_title ' 1 in Pna2(1)' 
_shelx_refln_list_code          4 
_shelx_F_calc_maximum      140.74 
_exptl_crystal_F_000       504.00 
_reflns_d_resolution_high  0.8395 
 
loop_ 
 _symmetry_equiv_pos_as_xyz 
 'x, y, z' 
 '-x, -y, z+1/2' 
 'x+1/2, -y+1/2, z' 
 '-x+1/2, y+1/2, z+1/2' 
 
_cell_length_a     7.7333 
_cell_length_b     5.5957 
_cell_length_c    29.3834 
_cell_angle_alpha  90.000 
_cell_angle_beta   90.000 
_cell_angle_gamma  90.000 
 
_shelx_F_squared_multiplier     1.000 
 
loop_ 
 _refln_index_h 
 _refln_index_k 
 _refln_index_l 
 _refln_F_squared_calc 
 _refln_F_squared_meas 
 _refln_F_squared_sigma 
 _refln_observed_status 
   3   1 -32       45.13       46.58      3.32 o 
   2   2 -32        3.65        4.87      1.66 o 
   4   0 -31       53.24       46.14      3.30 o 
   3   1 -31       15.76       18.08      2.28 o 
   4   1 -31       16.61       15.14      2.26 o 
   2   2 -31       28.77       29.74      2.72 o 
   3   2 -31       16.90       14.68      2.24 o 
   0   3 -31       43.35       45.23      3.38 o 
   1   3 -31       44.94       49.94      3.57 o 
   4   0 -30       41.48       42.35      3.15 o 
   2   1 -30       21.35       21.82      2.22 o 
   3   1 -30       66.75       65.99      3.77 o 
   4   1 -30       20.85       19.93      2.47 o 
   1   2 -30       16.80       15.43      2.01 o 
   2   2 -30       19.92       23.54      2.45 o 
   3   2 -30        1.27        0.56      1.29 o 
   1   3 -30        4.37        2.86      1.70 o 
   2   3 -30       26.71       29.51      2.84 o 
   4   0 -29       87.72       81.19      2.87 o 
   2   1 -29        0.01       -0.17      1.12 o 
   3   1 -29       35.01       35.03      2.90 o 
   4   1 -29        4.55        3.75      1.70 o 
   1   2 -29       22.67       16.09      2.01 o 
   2   2 -29      139.12      139.59      5.37 o 
   3   2 -29       49.69       49.59      3.32 o 
   4   2 -29       23.88       26.61      2.76 o 
   0   3 -29       36.61       35.23      2.99 o 
   1   3 -29        1.52        3.02      1.13 o 
   2   3 -29       30.22       31.77      2.97 o 
   3   3 -29        8.47        6.91      1.91 o 
   4   0 -28      225.68      229.03      4.90 o 
   1   1 -28       56.43       53.61      2.92 o 
   2   1 -28        4.40        3.48      1.35 o 
   3   1 -28        7.47        6.51      1.62 o 
   4   1 -28        0.42        0.02      0.71 o 
   5   1 -28       59.08       58.80      2.09 o 
   0   2 -28       17.38       16.92      1.97 o 
   1   2 -28       17.65       18.37      2.05 o 
   2   2 -28       33.36       38.10      2.76 o 
   3   2 -28        1.06        1.93      1.41 o 
   4   2 -28       25.31       27.73      2.82 o 
   1   3 -28       43.87       45.83      2.35 o 
   2   3 -28       13.83       13.63      2.18 o 
   3   3 -28       53.61       68.96      4.11 o 
   0   4 -28        3.27        2.34      1.76 o 
   2   0 -27        7.19       12.55      1.68 o 
   4   0 -27      104.85      104.26      3.10 o 
   1   1 -27      153.92      158.32      5.10 o 
   2   1 -27        3.14        2.61      1.16 o 
   3   1 -27       16.04       14.53      1.06 o 
   4   1 -27        2.67        3.82      0.83 o 
   5   1 -27      171.66      172.63      6.45 o 
   1   2 -27       92.90       93.24      4.02 o 
   2   2 -27       56.88       60.64      3.44 o 
   3   2 -27       44.90       41.06      3.09 o 
   4   2 -27        8.69       12.38      2.20 o 
   5   2 -27       13.09       17.38      2.61 o 
   0   3 -27      106.13      113.38      4.85 o 
   1   3 -27        7.06        7.53      1.38 o 
   2   3 -27        2.08        0.58      1.41 o 
   3   3 -27        7.81        9.06      2.05 o 
   4   3 -27        7.75        3.71      1.83 o 
   1   4 -27       10.05       10.99      1.57 o 
   2   0 -26      155.66      164.00      5.21 o 
   4   0 -26      102.36       94.13      5.18 o 
   6   0 -26      163.24      162.19      5.44 o 
   1   1 -26       66.86       62.65      3.01 o 
   2   1 -26       91.39       78.27      3.63 o 
   3   1 -26        7.12        9.51      0.93 o 
   4   1 -26       12.30        8.61      1.87 o 
   5   1 -26       23.03       23.48      2.59 o 
   6   1 -26       37.46       39.51      3.70 o 
   0   2 -26      148.08      148.51      5.04 o 
   1   2 -26       13.14       13.70      1.28 o 
   2   2 -26       30.59       34.24      2.70 o 
   3   2 -26       15.27       14.77      2.03 o 
   4   2 -26       44.38       46.04      3.38 o 
   5   2 -26       29.58       26.09      2.86 o 
   1   3 -26       12.33       13.90      1.44 o 
   2   3 -26       75.45       73.79      2.99 o 
   3   3 -26       15.21       14.87      2.18 o 
   4   3 -26        4.54        6.16      1.89 o 
   0   4 -26       14.21        7.78      2.03 o 
   1   4 -26        8.99       11.63      2.26 o 
   2   4 -26        5.26        5.19      1.44 o 
   2   0 -25      665.92      659.86     13.65 o 
   4   0 -25      243.56      244.70      5.32 o 
   6   0 -25       13.75       13.81      1.59 o 
   0   1 -25      195.43      191.62      5.39 o 
   1   1 -25       65.80       64.79      3.03 o 
   2   1 -25       70.16       66.05      3.30 o 
   3   1 -25      208.22      203.99      3.48 o 
   4   1 -25        4.54        1.56      1.37 o 
   5   1 -25       33.33       33.47      3.86 o 
   6   1 -25       53.91       54.74      2.63 o 
   1   2 -25       14.16       15.39      1.28 o 
   2   2 -25       88.30       92.37      4.06 o 
   3   2 -25       23.94       28.37      2.55 o 
   4   2 -25       46.12       44.65      3.19 o 
   5   2 -25       10.34        9.29      1.99 o 
   0   3 -25       63.03       57.20      3.32 o 
   1   3 -25       17.29       17.55      1.56 o 
   2   3 -25       50.40       53.07      7.29 o 
   3   3 -25        0.51       -0.35      1.14 o 
   4   3 -25       21.43       20.88      2.51 o 
   1   4 -25       14.34       16.73      1.76 o 
   2   4 -25        2.40        2.86      2.03 o 
   3   4 -25       17.79       16.13      1.79 o 
   2   0 -24      201.22      202.61      5.68 o 
   4   0 -24      184.66      200.01      4.40 o 
   6   0 -24       19.65       20.36      1.80 o 
   1   1 -24      120.04      126.69      4.25 o 
   2   1 -24      209.18      209.26      3.29 o 
   3   1 -24      583.69      585.61     13.19 o 
   4   1 -24        9.66       10.68      1.78 o 
   5   1 -24       22.19       20.39      1.62 o 
   6   1 -24       44.26       41.41      3.01 o 
   0   2 -24      135.09      137.12      4.77 o 
   1   2 -24      512.61      480.30      7.86 o 
   2   2 -24        5.13        4.90      1.29 o 
   3   2 -24       17.16       14.74      1.99 o 
   4   2 -24       30.23       30.55      2.76 o 
   5   2 -24       23.35       25.26      2.72 o 
   6   2 -24        5.52        8.40      2.20 o 
   1   3 -24       59.91       57.86      2.38 o 
   2   3 -24        2.20        1.63      0.97 o 
   3   3 -24       43.54       44.47      2.70 o 
   4   3 -24       23.82       29.61      2.88 o 
   5   3 -24       26.97       27.12      2.94 o 
   0   4 -24        3.95        3.55      1.64 o 
   1   4 -24       41.99       47.07      4.47 o 
   2   4 -24        3.64        1.62      2.01 o 
   3   4 -24       21.46       19.15      2.16 o 
   2   0 -23      597.63      581.47      8.76 o 
   4   0 -23      525.42      524.22      8.35 o 
   6   0 -23       47.88       48.73      2.31 o 
   0   1 -23      184.00      175.51      4.98 o 
   1   1 -23       72.15       75.24      2.13 o 
   2   1 -23      161.93      163.97      2.78 o 
   3   1 -23       35.38       34.76      2.51 o 
   4   1 -23       43.71       43.82      2.88 o 
   5   1 -23       23.03       23.22      3.39 o 
   6   1 -23       10.21       10.10      1.44 o 
   1   2 -23       75.90       81.95      2.56 o 
   2   2 -23      101.76      107.07      2.98 o 
   3   2 -23        6.73        5.21      1.43 o 
   4   2 -23        8.30        5.35      1.62 o 
   5   2 -23        3.65        4.75      1.64 o 
   6   2 -23       15.99       17.17      2.51 o 
   0   3 -23      221.90      216.21      6.64 o 
   1   3 -23       82.22       79.13      2.71 o 
   2   3 -23       53.47       51.44      4.42 o 
   3   3 -23       12.52       14.22      1.47 o 
   4   3 -23       12.15       14.72      2.22 o 
   5   3 -23       23.81       26.19      2.78 o 
   1   4 -23       66.90       57.09      5.08 o 
   2   4 -23        4.30        2.79      1.24 o 
   3   4 -23       38.47       31.97      2.13 o 
   4   4 -23       18.37       20.21      2.87 o 
   0   5 -23        1.38        1.91      1.87 o 
   0   0 -22      761.84      738.65     14.37 o 
   2   0 -22      255.37      267.48      4.64 o 
   4   0 -22       53.16       50.00      2.09 o 
   1   1 -22      418.04      403.35      4.34 o 
   2   1 -22       66.51       65.70      3.09 o 
   3   1 -22      235.15      227.99      6.70 o 
   4   1 -22       85.63       82.84      2.64 o 
   5   1 -22        6.25        7.81      1.21 o 
   6   1 -22        6.87        6.61      1.27 o 
   7   1 -22       12.17       12.38      2.54 o 
   0   2 -22     1470.78     1473.40     27.38 o 
   1   2 -22      165.80      161.53      3.64 o 
   2   2 -22       29.01       30.91      1.70 o 
   3   2 -22       14.87       17.53      1.40 o 
   4   2 -22       36.33       37.64      2.80 o 
   5   2 -22       60.27       53.51      3.48 o 
   6   2 -22       11.26       10.33      2.07 o 
   1   3 -22        3.45        2.43      0.96 o 
   2   3 -22      132.38      134.28      3.63 o 
   3   3 -22       17.05       15.32      1.48 o 
   4   3 -22       22.90       23.27      1.77 o 
   5   3 -22        2.67        3.77      1.64 o 
   0   4 -22       32.28       38.68      3.15 o 
   1   4 -22       17.47       21.76      1.79 o 
   2   4 -22       35.07       38.99      2.29 o 
   3   4 -22       55.86       56.62      2.70 o 
   4   4 -22        6.35        6.97      1.67 o 
   1   5 -22       20.72       25.64      2.14 o 
   2   0 -21      674.54      655.88     11.30 o 
   4   0 -21      167.15      154.22      8.77 o 
   0   1 -21     1701.24     1643.15     30.28 o 
   1   1 -21      551.01      533.10      5.42 o 
   2   1 -21        8.42        8.37      1.46 o 
   3   1 -21        8.46        8.61      1.49 o 
   4   1 -21        5.14        4.92      0.97 o 
   5   1 -21      116.98      114.79      3.32 o 
   6   1 -21        2.78        0.85      0.96 o 
   7   1 -21        9.58       10.79      1.54 o 
   1   2 -21      113.50      105.19      2.80 o 
   2   2 -21       16.55       20.90      5.55 o 
   3   2 -21      105.71      105.94      2.94 o 
   4   2 -21        6.63        6.89      1.68 o 
   5   2 -21        4.51        4.38      1.62 o 
   6   2 -21        3.22        3.17      1.64 o 
   0   3 -21      205.23      200.33      6.20 o 
   1   3 -21      129.34      137.77      7.39 o 
   2   3 -21       56.54       60.64      2.46 o 
   3   3 -21      226.94      223.42      4.98 o 
   4   3 -21       17.50       16.50      1.56 o 
   5   3 -21       14.27       16.90      2.34 o 
   6   3 -21       10.53       11.72      2.26 o 
   1   4 -21       17.12       16.20      1.87 o 
   2   4 -21       48.29       51.76      2.56 o 
   3   4 -21       44.24       54.20      2.59 o 
   4   4 -21       13.35       11.73      1.58 o 
   0   5 -21       17.95       13.11      2.39 o 
   1   5 -21        7.18        9.28      1.62 o 
   2   5 -21        3.34        2.20      1.25 o 
   0   0 -20      913.83      898.53     16.88 o 
   2   0 -20      268.90      268.41      8.19 o 
   1   1 -20       26.46       27.85      1.14 o 
   2   1 -20        9.72        9.17      0.88 o 
   3   1 -20      187.10      186.54      5.62 o 
   4   1 -20       42.37       46.01      2.73 o 
   5   1 -20       10.16        9.63      1.23 o 
   6   1 -20       10.17       10.87      1.38 o 
   7   1 -20        5.20        7.38      3.07 o 
   0   2 -20      203.21      210.94      5.91 o 
   1   2 -20      119.68      124.15      3.07 o 
   2   2 -20      788.14      795.05     11.42 o 
   3   2 -20        2.36        3.79      0.89 o 
   4   2 -20       70.05       67.82      3.57 o 
   5   2 -20       23.87       24.68      2.47 o 
   6   2 -20       33.47       36.31      2.94 o 
   7   2 -20       14.07        9.83      2.05 o 
   1   3 -20      156.24      157.08      5.70 o 
   2   3 -20      163.46      154.90      3.85 o 
   3   3 -20      211.27      203.00      5.40 o 
   4   3 -20       46.90       45.17      2.20 o 
   5   3 -20       42.92       43.76      2.25 o 
   6   3 -20        6.44        7.92      1.97 o 
   0   4 -20       36.74       39.90      3.17 o 
   1   4 -20      428.91      420.92      7.68 o 
   2   4 -20        8.58       11.47      1.76 o 
   3   4 -20       13.65       11.87      1.54 o 
   4   4 -20       17.34       16.07      1.90 o 
   5   4 -20       16.28       15.49      1.73 o 
   1   5 -20        3.59        2.73      1.33 o 
   2   5 -20      122.12      111.15      3.85 o 
   3   5 -20       28.30       30.99      4.53 o 
   2   0 -19      204.58      191.15      3.54 o 
   0   1 -19      165.96      165.57      2.31 o 
   1   1 -19      390.14      352.51      5.64 o 
   2   1 -19       42.28       44.81      1.60 o 
   3   1 -19        7.08        7.26      0.68 o 
   4   1 -19       53.82       57.17      2.12 o 
   5   1 -19       71.19       72.32      4.56 o 
   6   1 -19       19.40       17.90      2.76 o 
   7   1 -19       12.62       14.31      1.56 o 
   1   2 -19       66.36       67.24      2.12 o 
   2   2 -19     1090.93     1071.05     18.60 o 
   3   2 -19       53.02       49.98      5.40 o 
   4   2 -19       30.96       33.51      1.81 o 
   5   2 -19       15.33       13.25      2.03 o 
   6   2 -19        8.83        8.69      1.85 o 
   7   2 -19        4.73        6.97      1.87 o 
   0   3 -19      536.09      546.33     12.36 o 
   1   3 -19      431.91      464.43      7.65 o 
   2   3 -19       52.14       49.77      2.21 o 
   3   3 -19       81.94       81.31      2.78 o 
   4   3 -19       84.62       87.09      2.96 o 
   5   3 -19       72.96       70.88      2.74 o 
   6   3 -19       16.61       15.20      2.32 o 
   1   4 -19      149.74      149.58      4.03 o 
   2   4 -19       33.41       28.44      1.96 o 
   3   4 -19      104.99      102.63      4.27 o 
   4   4 -19       12.19       15.39      1.60 o 
   5   4 -19       73.57       76.14      3.06 o 
   0   5 -19       25.32       32.33      3.21 o 
   1   5 -19        1.36        1.25      1.16 o 
   2   5 -19       73.98       77.32      3.23 o 
   3   5 -19       15.27       16.66      1.80 o 
   0   0 -18      534.14      518.42     10.22 o 
   2   0 -18      175.90      174.89      3.31 o 
   1   1 -18      561.68      574.43      8.25 o 
   2   1 -18      120.00      116.72      2.65 o 
   3   1 -18      397.48      385.39      5.04 o 
   4   1 -18      110.87      117.69      2.99 o 
   5   1 -18       12.24       13.06      1.29 o 
   6   1 -18        8.13        9.27      1.22 o 
   7   1 -18       15.10       17.57      1.61 o 
   0   2 -18      226.38      214.88      5.85 o 
   1   2 -18       77.24       75.68      3.98 o 
   2   2 -18       25.68       26.16      1.51 o 
   3   2 -18       11.46       11.95      2.91 o 
   4   2 -18       74.12       76.25      2.68 o 
   5   2 -18       40.42       38.08      2.78 o 
   6   2 -18        2.19        1.72      1.22 o 
   7   2 -18        6.52        5.71      1.18 o 
   1   3 -18      262.24      252.00      5.05 o 
   2   3 -18       80.24       74.30      2.59 o 
   3   3 -18       68.87       68.42      2.65 o 
   4   3 -18       65.36       67.41      2.61 o 
   5   3 -18       41.94       45.62      2.22 o 
   6   3 -18        7.80        8.36      1.91 o 
   0   4 -18      293.12      294.91      8.54 o 
   1   4 -18      140.69      140.03     10.57 o 
   2   4 -18        4.89        6.83      1.62 o 
   3   4 -18        9.34       10.62      1.52 o 
   4   4 -18        4.35        3.01      1.08 o 
   5   4 -18       74.91       78.02      3.11 o 
   1   5 -18        5.84        6.92      1.46 o 
   2   5 -18        4.10        3.82      2.42 o 
   3   5 -18        7.90        6.58      1.50 o 
   2   0 -17      822.14      831.32      9.09 o 
   0   1 -17       74.08       79.26      1.35 o 
   1   1 -17      503.56      491.75      7.17 o 
   2   1 -17       75.26       73.30      3.39 o 
   3   1 -17       39.58       43.48      1.32 o 
   4   1 -17        4.03        4.83      0.86 o 
   5   1 -17       75.37       78.14      2.59 o 
   6   1 -17       66.10       74.69      2.64 o 
   7   1 -17        6.96        8.62      1.32 o 
   1   2 -17       89.36       91.33      2.40 o 
   2   2 -17      356.64      359.45     10.63 o 
   3   2 -17      127.66      119.63      3.25 o 
   4   2 -17      981.46      954.97     13.69 o 
   5   2 -17        1.92        2.08      0.82 o 
   6   2 -17        0.66       -0.17      1.06 o 
   7   2 -17        2.68        3.23      1.02 o 
   0   3 -17      655.30      643.50     13.96 o 
   1   3 -17       34.00       36.54      1.79 o 
   2   3 -17      232.71      234.47      4.85 o 
   3   3 -17      235.44      237.17      7.62 o 
   4   3 -17       34.78       33.17      3.86 o 
   5   3 -17       26.72       28.37      1.83 o 
   6   3 -17       23.59       29.87      1.97 o 
   1   4 -17      167.87      162.20      6.47 o 
   2   4 -17       22.00       18.87      1.62 o 
   3   4 -17       30.77       33.22      2.04 o 
   4   4 -17        4.91        4.97      1.19 o 
   5   4 -17       11.75       11.44      1.53 o 
   0   5 -17      311.69      285.72      8.88 o 
   1   5 -17       11.33       12.38      2.02 o 
   2   5 -17        1.62        2.72      1.51 o 
   3   5 -17        3.43        3.39      1.30 o 
   4   5 -17        8.88        8.25      1.54 o 
   0   0 -16     3118.53     3345.38     57.76 o 
   2   0 -16      484.28      505.58      5.76 o 
   1   1 -16       13.37       16.32      1.33 o 
   2   1 -16      350.47      340.74      5.39 o 
   3   1 -16      243.14      231.76      3.43 o 
   4   1 -16        2.66        2.76      0.55 o 
   5   1 -16       74.21       72.87      2.50 o 
   6   1 -16       93.58       94.08      2.92 o 
   7   1 -16        0.23        1.88      0.97 o 
   8   1 -16        4.82        6.19      1.34 o 
   0   2 -16      355.07      330.81      7.84 o 
   1   2 -16      120.99      118.94      2.77 o 
   2   2 -16      186.39      184.62      3.78 o 
   3   2 -16       24.37       23.34      1.90 o 
   4   2 -16      422.78      428.77      7.12 o 
   5   2 -16       19.60       21.06      1.48 o 
   6   2 -16        0.80        1.13      1.11 o 
   7   2 -16        3.49        1.65      1.25 o 
   1   3 -16       86.13       87.32      2.61 o 
   2   3 -16      206.15      212.85      6.58 o 
   3   3 -16      460.69      458.22      7.81 o 
   4   3 -16       50.47       46.64      2.08 o 
   5   3 -16       41.68       38.17      3.52 o 
   6   3 -16       53.46       56.01      2.54 o 
   7   3 -16        3.73        2.63      1.70 o 
   0   4 -16       26.26       25.41      2.43 o 
   1   4 -16      200.00      194.74      4.60 o 
   2   4 -16       44.71       44.54      2.78 o 
   3   4 -16        0.32        0.82      1.11 o 
   4   4 -16        1.59        1.83      1.00 o 
   5   4 -16       56.60       59.26      4.45 o 
   6   4 -16        5.24        4.45      1.30 o 
   1   5 -16       10.03       11.70      1.56 o 
   2   5 -16        1.94        2.06      1.17 o 
   3   5 -16       13.85       18.11      1.79 o 
   4   5 -16        9.83       13.98      1.70 o 
   2   0 -15      854.48      860.12     15.12 o 
   0   1 -15        2.23        3.36      0.75 o 
   1   1 -15     2685.78     2891.70     28.91 o 
   2   1 -15      225.38      229.22      3.92 o 
   3   1 -15       54.23       49.86      1.33 o 
   4   1 -15       95.15      100.07      2.05 o 
   5   1 -15      128.73      125.22      4.38 o 
   6   1 -15       73.27       73.73      2.55 o 
   7   1 -15      126.81      118.66      3.46 o 
   8   1 -15        2.58        5.05      1.17 o 
   1   2 -15       91.61       96.05      2.39 o 
   2   2 -15      334.78      338.46      5.65 o 
   3   2 -15      453.74      451.37     18.29 o 
   4   2 -15        8.25        8.47      1.03 o 
   5   2 -15      134.68      137.78      3.93 o 
   6   2 -15       39.75       39.55      1.60 o 
   7   2 -15        0.04       -0.16      0.94 o 
   0   3 -15      152.57      139.73      4.67 o 
   1   3 -15       12.68       13.87      1.14 o 
   2   3 -15       74.64       83.66      3.72 o 
   3   3 -15       84.29       81.88      3.27 o 
   4   3 -15       14.28       12.57      1.33 o 
   5   3 -15        7.56        6.57      1.19 o 
   6   3 -15       53.59       57.70      2.54 o 
   7   3 -15        0.07       -1.34      0.89 o 
   1   4 -15        6.14        4.87      1.10 o 
   2   4 -15       30.58       26.23      1.75 o 
   3   4 -15       77.48       76.49      3.00 o 
   4   4 -15        3.04        1.65      1.13 o 
   5   4 -15       12.15       14.50      1.60 o 
   6   4 -15        2.07        3.92      1.21 o 
   0   5 -15        2.40        2.82      1.68 o 
   1   5 -15       16.67       14.99      1.62 o 
   2   5 -15        8.93       12.21      1.59 o 
   3   5 -15        0.92       -0.02      1.08 o 
   4   5 -15       15.24       13.72      1.70 o 
   0   0 -14     6306.82     6409.25    114.17 o 
   2   0 -14      395.08      422.64      8.05 o 
   1   1 -14      145.40      130.41      1.86 o 
   2   1 -14      160.63      159.52      3.05 o 
   3   1 -14      117.75       98.99      1.91 o 
   4   1 -14      122.04      118.78      2.25 o 
   5   1 -14      167.68      163.33      2.94 o 
   6   1 -14       14.88       15.96      1.40 o 
   7   1 -14       59.97       65.10      2.53 o 
   8   1 -14       13.44       12.84      1.53 o 
   0   2 -14      639.80      665.50     13.44 o 
   1   2 -14      175.23      172.79      3.44 o 
   2   2 -14      373.40      380.23      9.45 o 
   3   2 -14      172.42      172.82      3.62 o 
   4   2 -14       16.04       12.88      1.12 o 
   5   2 -14       64.94       61.96      2.26 o 
   6   2 -14      197.13      194.17      3.59 o 
   7   2 -14       32.64       32.13      1.90 o 
   1   3 -14        8.31        8.22      0.96 o 
   2   3 -14      247.39      234.77      4.69 o 
   3   3 -14       58.80       56.81      2.19 o 
   4   3 -14      139.50      142.16      3.61 o 
   5   3 -14       40.54       40.03      2.04 o 
   6   3 -14        1.49        1.91      0.99 o 
   7   3 -14        4.38        4.93      1.90 o 
   0   4 -14       17.65       12.59      1.93 o 
   1   4 -14      100.64      108.29      3.20 o 
   2   4 -14        7.84        7.49      1.19 o 
   3   4 -14       14.04       14.98      1.44 o 
   4   4 -14        5.28        6.30      1.70 o 
   5   4 -14        1.10        2.70      0.98 o 
   6   4 -14        0.12        0.34      0.92 o 
   1   5 -14        1.76        1.00      1.07 o 
   2   5 -14       18.28       18.24      1.77 o 
   3   5 -14       12.76       11.68      2.34 o 
   4   5 -14        2.48        3.40      1.24 o 
   0   6 -14       19.92       21.49      3.03 o 
   1   6 -14        1.77        1.44      1.25 o 
   2   0 -13     2695.21     2910.96     49.03 o 
   4   0 -13       68.52       78.21      2.39 o 
   0   1 -13     2277.58     2476.28     42.79 o 
   1   1 -13      355.21      368.66      4.27 o 
   2   1 -13       41.58       48.44      1.51 o 
   3   1 -13      261.66      282.88      3.83 o 
   4   1 -13       67.90       72.38      1.68 o 
   5   1 -13      225.34      228.74      3.59 o 
   8   1 -13       77.02       79.79      2.94 o 
   1   2 -13       74.12       70.33      1.96 o 
   2   2 -13      100.85       92.83      4.50 o 
   3   2 -13       66.43       64.12      2.26 o 
   4   2 -13       23.31       19.60      1.56 o 
   5   2 -13       70.43       66.76      1.91 o 
   6   2 -13       51.46       53.66      1.79 o 
   7   2 -13       12.12       12.66      1.39 o 
   8   2 -13        1.37        2.29      1.10 o 
   0   3 -13       27.57       29.55      2.16 o 
   1   3 -13       13.91       15.87      1.17 o 
   2   3 -13        0.54        1.39      1.12 o 
   3   3 -13       30.10       28.71      1.56 o 
   4   3 -13       71.94       64.39      2.40 o 
   5   3 -13       71.70       71.38      3.47 o 
   6   3 -13       40.08       37.68      2.26 o 
   7   3 -13        8.67        6.90      1.31 o 
   1   4 -13       33.18       31.14      1.80 o 
   2   4 -13       14.88       15.02      2.53 o 
   3   4 -13       23.26       24.57      2.91 o 
   4   4 -13        1.96       -0.07      0.79 o 
   5   4 -13        1.75        3.74      1.04 o 
   6   4 -13        1.68        1.83      1.06 o 
   0   5 -13       89.91       96.04      4.62 o 
   1   5 -13        5.76        4.95      1.71 o 
   2   5 -13        0.09        0.82      1.04 o 
   3   5 -13       20.08       23.21      1.90 o 
   4   5 -13        2.55        2.79      1.14 o 
   5   5 -13       15.01       13.80      1.68 o 
   1   6 -13        1.50        2.67      1.29 o 
   2   6 -13       11.35       11.70      1.47 o 
   0   0 -12     2274.28     2241.39     39.18 o 
   2   0 -12     2539.63     2801.62     47.74 o 
   4   0 -12      467.13      474.18      9.37 o 
   1   1 -12      954.43     1000.93     10.51 o 
   2   1 -12      104.20      108.20      1.85 o 
   3   1 -12     1272.77     1267.46     13.39 o 
   4   1 -12      284.55      280.51      4.04 o 
   5   1 -12       99.81      107.69      3.67 o 
   6   1 -12      136.04      134.03      4.46 o 
   0   2 -12      792.75      823.66     15.78 o 
   1   2 -12      275.27      260.91      4.49 o 
   2   2 -12      116.99      122.68      2.74 o 
   3   2 -12       55.60       54.27      1.83 o 
   4   2 -12       92.21       93.21      2.55 o 
   5   2 -12      237.20      235.01      3.80 o 
   6   2 -12       46.02       47.31      2.75 o 
   7   2 -12       54.11       53.63      1.91 o 
   8   2 -12       14.60       15.83      1.65 o 
   1   3 -12       32.37       36.15      1.61 o 
   2   3 -12      169.52      163.29      3.62 o 
   3   3 -12       17.48       17.50      1.42 o 
   4   3 -12       56.35       57.92      4.47 o 
   5   3 -12        1.91        0.70      0.83 o 
   6   3 -12       15.27       15.92      1.51 o 
   7   3 -12        8.16        6.92      1.38 o 
   0   4 -12        0.13       -1.12      1.00 o 
   1   4 -12       90.07       91.72      2.81 o 
   2   4 -12       23.04       22.64      1.58 o 
   3   4 -12       34.98       32.80      1.86 o 
   4   4 -12        2.59        0.85      1.24 o 
   5   4 -12        5.74        6.31      1.19 o 
   6   4 -12        4.41        5.38      1.23 o 
   1   5 -12       16.09       15.44      1.56 o 
   2   5 -12        3.57        4.66      1.18 o 
   3   5 -12       13.15       12.93      1.52 o 
   4   5 -12        3.18        5.70      1.26 o 
   5   5 -12       17.03       20.01      1.86 o 
   0   6 -12       41.13       36.23      3.50 o 
   1   6 -12       17.34       18.81      3.49 o 
   2   6 -12        3.50        4.22      1.10 o 
   2   0 -11      972.08     1017.45     18.27 o 
   4   0 -11      144.96      137.66      3.59 o 
   0   1 -11       40.02       37.89      1.62 o 
   1   1 -11      247.19      250.12      4.06 o 
   2   1 -11      127.83      133.83      2.09 o 
   3   1 -11      450.03      451.46      4.50 o 
   4   1 -11      727.54      720.72      8.28 o 
   5   1 -11      132.46      131.32      4.09 o 
   6   1 -11       14.50       15.64      1.68 o 
   1   2 -11       77.05       83.92      2.09 o 
   2   2 -11        8.21        9.07      0.81 o 
   3   2 -11      297.87      313.23      8.60 o 
   4   2 -11       82.83       79.64      2.33 o 
   5   2 -11      122.03      125.50      2.60 o 
   6   2 -11       12.62       14.72      1.11 o 
   7   2 -11       33.34       35.90      3.08 o 
   8   2 -11       58.56       63.53      2.70 o 
   0   3 -11       72.89       72.52      3.07 o 
   1   3 -11       51.12       55.03      1.91 o 
   2   3 -11        0.19        0.69      0.56 o 
   3   3 -11       15.81       14.60      1.18 o 
   4   3 -11      160.61      153.55      3.65 o 
   5   3 -11       25.11       24.89      2.58 o 
   6   3 -11       12.95       15.02      1.46 o 
   7   3 -11       71.94       67.63      2.79 o 
   1   4 -11       20.15       24.08      1.72 o 
   2   4 -11       39.16       40.85      1.99 o 
   3   4 -11       20.73       20.34      1.52 o 
   4   4 -11        6.11        6.11      1.15 o 
   5   4 -11       21.54       21.16      1.64 o 
   6   4 -11        6.11        7.59      1.36 o 
   0   5 -11        6.68        7.45      1.85 o 
   1   5 -11       11.75       12.09      1.42 o 
   2   5 -11       30.92       29.27      3.41 o 
   3   5 -11        3.99        3.29      1.15 o 
   4   5 -11        3.67        5.76      1.28 o 
   5   5 -11        2.67        4.35      1.23 o 
   1   6 -11        5.09        2.91      1.30 o 
   2   6 -11       14.50       16.01      2.13 o 
   0   0 -10     2248.89     2213.52     38.76 o 
   2   0 -10      158.62      158.79      3.34 o 
   4   0 -10     2217.74     2196.82     39.16 o 
   1   1 -10      392.55      387.33      5.53 o 
   2   1 -10      279.80      282.42      3.60 o 
   3   1 -10     1080.00     1083.43      9.76 o 
   4   1 -10       43.24       48.36      1.05 o 
   5   1 -10       92.93       94.75      3.44 o 
   6   1 -10        5.47        5.23      1.29 o 
   7   1 -10       32.28       38.66      2.70 o 
   0   2 -10      447.87      427.23      8.94 o 
   1   2 -10      206.64      213.18      3.69 o 
   2   2 -10      118.15      149.06      3.03 o 
   3   2 -10       19.13       21.38      1.19 o 
   4   2 -10       19.65       20.12      1.22 o 
   5   2 -10       29.88       29.25      1.85 o 
   6   2 -10       65.93       67.85      1.99 o 
   7   2 -10      102.67      103.65      2.68 o 
   8   2 -10        9.78       11.79      1.43 o 
   1   3 -10       68.42       75.27      2.21 o 
   2   3 -10       69.24       69.78      2.16 o 
   3   3 -10       28.60       27.59      1.48 o 
   4   3 -10       68.86       73.11      2.38 o 
   5   3 -10      119.52      120.34      3.28 o 
   6   3 -10       30.29       33.00      2.42 o 
   7   3 -10        1.41        1.98      1.16 o 
   0   4 -10        1.10        0.75      0.97 o 
   1   4 -10      118.79      115.83      3.14 o 
   2   4 -10       11.87       10.43      1.14 o 
   3   4 -10       10.17        8.07      1.59 o 
   4   4 -10       44.44       38.61      1.95 o 
   5   4 -10       64.86       60.75      4.82 o 
   6   4 -10        1.08        1.59      1.00 o 
   1   5 -10       10.65       10.15      1.08 o 
   2   5 -10       75.99       68.57      2.90 o 
   3   5 -10        1.82        0.54      1.03 o 
   4   5 -10       10.80       10.23      1.42 o 
   5   5 -10        4.85        5.02      1.24 o 
   0   6 -10       17.98       21.92      2.74 o 
   1   6 -10       15.86       12.96      1.71 o 
   2   6 -10       17.16       18.78      1.52 o 
   3   6 -10        1.45        1.33      0.96 o 
   2   0  -9     1285.53     1268.70     22.13 o 
   4   0  -9     1161.20     1148.06     21.20 o 
   6   0  -9       12.76       15.35      1.49 o 
   0   1  -9      370.76      374.61      7.45 o 
   1   1  -9      618.16      608.39      9.32 o 
   2   1  -9      515.60      547.18      6.06 o 
   3   1  -9      278.40      294.41      3.17 o 
   4   1  -9       57.38       61.56      1.63 o 
   5   1  -9      349.15      330.79      7.96 o 
   6   1  -9      293.33      292.24      7.49 o 
   7   1  -9       12.08       13.33      1.83 o 
   1   2  -9      496.92      518.19      7.49 o 
   2   2  -9      799.74      790.07     11.09 o 
   3   2  -9      223.28      220.66      5.41 o 
   4   2  -9       41.21       43.64      1.65 o 
   5   2  -9       13.70       14.79      0.95 o 
   6   2  -9      225.72      236.97      3.93 o 
   7   2  -9       19.43       16.71      1.20 o 
   8   2  -9       13.17       11.85      2.47 o 
   0   3  -9      735.81      796.66     15.78 o 
   1   3  -9       62.84       67.92      2.09 o 
   2   3  -9      133.77      137.81      3.71 o 
   3   3  -9       26.51       29.40      1.49 o 
   4   3  -9       43.58       44.48      3.02 o 
   5   3  -9       93.66       87.96      2.78 o 
   6   3  -9       13.88       12.83      1.37 o 
   7   3  -9       26.01       26.12      1.90 o 
   1   4  -9       13.71       16.45      1.30 o 
   2   4  -9       14.61       15.28      1.27 o 
   3   4  -9       10.29       12.07      1.24 o 
   4   4  -9       55.69       51.79      3.40 o 
   5   4  -9       31.68       32.47      2.11 o 
   6   4  -9       32.60       31.29      2.04 o 
   0   5  -9       43.98       45.62      2.06 o 
   1   5  -9        1.34        0.53      0.73 o 
   2   5  -9       39.98       38.00      1.73 o 
   3   5  -9       52.47       47.67      1.96 o 
   4   5  -9       16.39       15.83      3.22 o 
   5   5  -9       20.90       21.67      1.55 o 
   1   6  -9       13.28       12.30      1.95 o 
   2   6  -9        4.22        3.12      1.23 o 
   3   6  -9        2.05        1.35      0.94 o 
   0   0  -8     2148.20     2109.70     36.71 o 
   2   0  -8      125.86      128.70      2.78 o 
   4   0  -8      368.70      372.62      5.23 o 
   6   0  -8       95.42       88.08      3.30 o 
   1   1  -8      782.01      799.15     12.64 o 
   2   1  -8      991.87     1014.00     18.42 o 
   3   1  -8      497.11      477.64      4.73 o 
   4   1  -8       14.73       16.65      0.61 o 
   5   1  -8        0.25        1.95      0.55 o 
   6   1  -8       24.79       23.46      2.05 o 
   7   1  -8       77.20       87.89      3.90 o 
   0   2  -8     2152.78     2356.02     41.27 o 
   1   2  -8      593.91      612.02      8.60 o 
   2   2  -8       53.52       61.34      2.29 o 
   3   2  -8       38.02       40.31      1.50 o 
   4   2  -8      208.39      193.79      3.87 o 
   5   2  -8       46.95       47.33      1.51 o 
   6   2  -8      307.79      299.45      4.58 o 
   7   2  -8       16.70       15.66      1.24 o 
   8   2  -8       90.69       87.27      2.52 o 
   1   3  -8        3.67        8.30      0.86 o 
   2   3  -8      206.43      186.28      3.76 o 
   3   3  -8       10.94       10.47      2.40 o 
   4   3  -8       63.98       62.52      3.10 o 
   5   3  -8      150.78      153.29      3.77 o 
   6   3  -8        8.86        9.59      2.79 o 
   7   3  -8       98.95       99.02      4.67 o 
   0   4  -8        6.86        6.26      1.35 o 
   1   4  -8       30.49       30.10      1.22 o 
   2   4  -8       31.35       32.67      1.72 o 
   3   4  -8      333.20      332.02      6.19 o 
   4   4  -8       25.16       27.17      1.66 o 
   5   4  -8      131.45      122.35      3.49 o 
   6   4  -8       73.02       69.33      2.71 o 
   7   4  -8        0.70        1.74      1.05 o 
   1   5  -8        8.92        7.08      0.97 o 
   2   5  -8       71.86       66.34      2.12 o 
   3   5  -8       12.33       12.36      1.22 o 
   4   5  -8       30.18       27.67      1.62 o 
   5   5  -8       13.14       13.20      1.33 o 
   0   6  -8       13.45       10.95      2.22 o 
   1   6  -8        4.34        4.38      1.05 o 
   2   6  -8        2.96        0.52      0.93 o 
   3   6  -8        5.21        2.62      1.18 o 
   2   0  -7     2535.35     2535.58     43.30 o 
   4   0  -7      119.41      108.87      4.16 o 
   6   0  -7       41.81       38.90      2.22 o 
   0   1  -7     1088.12     1099.53     19.41 o 
   1   1  -7     1440.77     1388.12     17.36 o 
   2   1  -7      731.78      742.83      7.94 o 
   3   1  -7       86.49       92.39      1.35 o 
   4   1  -7       88.25       93.36      2.10 o 
   5   1  -7      166.92      166.23      3.24 o 
   6   1  -7       36.34       35.38      2.34 o 
   7   1  -7       86.97       81.31      3.77 o 
   8   1  -7       11.58        9.35      1.87 o 
   1   2  -7       15.98       15.22      0.86 o 
   2   2  -7      520.04      497.64      7.25 o 
   3   2  -7       34.70       36.34      1.41 o 
   4   2  -7       19.16       20.78      1.24 o 
   5   2  -7        5.49        8.37      0.75 o 
   6   2  -7        1.69        3.52      0.76 o 
   7   2  -7        4.74        3.87      0.84 o 
   8   2  -7       95.24       93.53      2.62 o 
   0   3  -7      223.19      221.72      5.85 o 
   1   3  -7      886.49      941.16     12.99 o 
   2   3  -7      365.38      356.93      5.89 o 
   3   3  -7      104.86       96.11      2.57 o 
   4   3  -7       85.87       81.65      2.45 o 
   5   3  -7       61.71       63.67      2.37 o 
   6   3  -7       50.36       57.29      2.35 o 
   7   3  -7      279.97      263.72     11.10 o 
   8   3  -7        5.29        7.78      1.41 o 
   1   4  -7       21.58       21.91      1.07 o 
   2   4  -7        0.12        1.43      0.75 o 
   3   4  -7      450.55      437.54      7.51 o 
   4   4  -7       56.83       52.79      2.18 o 
   5   4  -7       26.33       25.81      1.74 o 
   6   4  -7        9.07        8.69      1.33 o 
   7   4  -7       10.82       10.58      1.49 o 
   0   5  -7       39.99       40.11      1.91 o 
   1   5  -7       47.29       47.20      1.79 o 
   2   5  -7        2.81        2.22      1.04 o 
   3   5  -7       12.84       12.78      1.19 o 
   4   5  -7      125.44      116.97      2.97 o 
   5   5  -7        8.95        7.06      1.10 o 
   1   6  -7        5.24        7.14      1.10 o 
   2   6  -7        7.51        7.31      1.15 o 
   3   6  -7        7.62        6.38      1.12 o 
   0   0  -6     1112.63     1163.35     19.87 o 
   2   0  -6      263.21      260.96      5.04 o 
   4   0  -6      844.31      839.63     10.71 o 
   6   0  -6      129.14      127.29      4.17 o 
   1   1  -6      318.10      312.79      4.57 o 
   2   1  -6       17.18       18.62      0.82 o 
   3   1  -6      291.90      275.43      2.54 o 
   4   1  -6       55.47       55.71      1.14 o 
   5   1  -6       79.70       85.77      1.63 o 
   6   1  -6       57.56       60.47      1.96 o 
   7   1  -6       12.83        9.06      1.68 o 
   8   1  -6        8.27        5.99      1.70 o 
   0   2  -6     3022.67     2988.21     52.97 o 
   1   2  -6      523.77      517.29      7.35 o 
   2   2  -6      223.98      245.82      4.08 o 
   3   2  -6       37.96       36.29      4.26 o 
   4   2  -6      652.03      615.30      9.17 o 
   5   2  -6      113.64      107.78      2.24 o 
   6   2  -6       47.54       49.87      1.66 o 
   7   2  -6        3.98        4.85      0.83 o 
   8   2  -6       52.93       51.31      2.46 o 
   1   3  -6      226.28      232.08      3.30 o 
   2   3  -6      431.81      415.71      5.02 o 
   3   3  -6       31.08       37.30      1.59 o 
   4   3  -6       17.59       16.81      1.63 o 
   5   3  -6      230.25      231.17      5.11 o 
   6   3  -6        0.16       -0.40      0.74 o 
   7   3  -6        8.04       13.32      1.49 o 
   8   3  -6       49.38       49.73      4.82 o 
   0   4  -6       26.73       27.14      1.64 o 
   1   4  -6       67.41       70.74      1.55 o 
   2   4  -6        4.98        5.99      2.20 o 
   3   4  -6       10.25       12.70      1.26 o 
   4   4  -6      111.63      104.95      3.05 o 
   5   4  -6       42.78       39.60      2.01 o 
   6   4  -6       44.50       39.21      2.10 o 
   7   4  -6       29.85       29.43      1.73 o 
   1   5  -6       11.64       12.77      1.34 o 
   2   5  -6       42.29       40.95      1.72 o 
   3   5  -6       22.75       20.13      1.35 o 
   4   5  -6       25.80       29.85      1.63 o 
   5   5  -6        7.42        4.47      1.02 o 
   0   6  -6        2.34        0.79      1.64 o 
   1   6  -6       30.02       25.50      1.56 o 
   2   6  -6       12.13       10.61      1.58 o 
   3   6  -6       11.10       10.43      1.23 o 
   2   0  -5      773.90      715.44     13.09 o 
   4   0  -5      897.29      920.85     12.87 o 
   6   0  -5       97.48      101.39      3.65 o 
   0   1  -5     1577.03     1558.91     27.73 o 
   1   1  -5     1867.45     1797.41     22.35 o 
   2   1  -5      585.58      570.74      6.27 o 
   3   1  -5      175.53      183.88      2.35 o 
   4   1  -5      221.77      223.65      2.89 o 
   5   1  -5      456.75      422.86      5.15 o 
   6   1  -5       51.98       50.80      1.80 o 
   7   1  -5        1.09        0.73      1.16 o 
   8   1  -5       17.62       17.75      2.26 o 
   1   2  -5       54.41       51.26      2.37 o 
   2   2  -5      780.59      807.00     10.70 o 
   3   2  -5       17.99       19.69      1.08 o 
   4   2  -5      631.99      602.97      6.01 o 
   5   2  -5       10.88       12.08      0.67 o 
   6   2  -5      266.83      265.41      4.13 o 
   7   2  -5        2.25        1.52      0.94 o 
   8   2  -5       21.37       21.66      1.40 o 
   0   3  -5     1325.63     1305.51     24.12 o 
   1   3  -5      568.32      584.39      6.67 o 
   2   3  -5       59.74       55.88      1.28 o 
   3   3  -5      131.45      143.87      3.21 o 
   4   3  -5       28.42       29.11      1.47 o 
   5   3  -5      385.89      377.92      6.65 o 
   6   3  -5       15.48       14.50      1.39 o 
   7   3  -5       31.32       31.30      1.97 o 
   8   3  -5       34.90       28.56      1.71 o 
   1   4  -5      567.16      545.75      5.87 o 
   2   4  -5       53.01       52.88      1.68 o 
   3   4  -5      419.28      411.93      7.06 o 
   4   4  -5      173.71      167.54      3.96 o 
   5   4  -5        0.83        0.97      0.83 o 
   6   4  -5       10.63        6.67      1.29 o 
   7   4  -5       13.57       12.72      1.33 o 
   0   5  -5      188.66      187.57      8.66 o 
   1   5  -5       49.63       47.42      1.77 o 
   2   5  -5      140.09      138.20      3.06 o 
   3   5  -5       11.01        9.98      1.09 o 
   4   5  -5        6.45        7.33      1.04 o 
   5   5  -5       24.95       21.43      1.48 o 
   1   6  -5       20.11       18.35      1.74 o 
   2   6  -5        2.42        1.75      0.91 o 
   3   6  -5        5.02        6.22      1.12 o 
   0   0  -4     4475.13     3911.91     47.23 o 
   2   0  -4     2978.50     3010.94     51.31 o 
   4   0  -4      208.30      194.50      4.56 o 
   6   0  -4      206.48      191.92      4.09 o 
   8   0  -4       17.83       19.22      2.18 o 
   1   1  -4     2062.20     2030.82     28.23 o 
   2   1  -4      483.27      494.13      5.35 o 
   3   1  -4      567.11      546.21      5.90 o 
   4   1  -4     1301.88     1347.22     13.92 o 
   5   1  -4       61.95       59.61      1.59 o 
   6   1  -4        3.19        4.04      0.78 o 
   7   1  -4      100.14      107.66      2.98 o 
   8   1  -4       22.59       22.15      2.41 o 
   9   1  -4       16.62       11.20      2.24 o 
   0   2  -4     3704.76     3549.02     61.68 o 
   1   2  -4       87.39       91.86      2.60 o 
   2   2  -4      801.81      837.15     11.38 o 
   3   2  -4      540.79      551.36      8.10 o 
   4   2  -4      133.55      130.41      1.94 o 
   5   2  -4      264.69      253.76      3.15 o 
   6   2  -4      297.28      282.72      4.33 o 
   7   2  -4        1.85        2.98      0.75 o 
   8   2  -4       13.51       14.87      1.23 o 
   1   3  -4      626.18      624.94      7.07 o 
   2   3  -4      238.53      230.01      3.27 o 
   3   3  -4      151.64      144.64      3.19 o 
   4   3  -4      293.97      300.92      5.82 o 
   5   3  -4      137.76      141.27      3.45 o 
   6   3  -4       61.06       63.13      2.42 o 
   7   3  -4        9.11        7.77      2.40 o 
   8   3  -4        4.86        2.78      1.28 o 
   0   4  -4       40.76       47.23      1.77 o 
   1   4  -4      266.97      271.47      3.46 o 
   2   4  -4       42.58       41.08      2.20 o 
   3   4  -4      181.54      180.39      6.32 o 
   4   4  -4       21.40       24.00      1.32 o 
   5   4  -4       19.93       19.98      1.29 o 
   6   4  -4       21.30       17.50      1.52 o 
   7   4  -4        5.20        5.75      2.29 o 
   1   5  -4       69.12       72.97      2.15 o 
   2   5  -4      194.55      193.77      4.12 o 
   3   5  -4        7.90        8.62      1.05 o 
   4   5  -4        1.11        1.47      0.81 o 
   5   5  -4        5.99        5.32      1.03 o 
   6   5  -4        0.34        0.76      1.14 o 
   0   6  -4      219.61      196.35      7.03 o 
   1   6  -4        2.71        2.44      0.93 o 
   2   6  -4        3.63        3.58      1.00 o 
   3   6  -4       17.35       19.88      1.51 o 
   2   0  -3    19807.43    20737.15    336.87 o 
   4   0  -3       51.71       53.21      1.40 o 
   6   0  -3      133.98      139.72      2.97 o 
   8   0  -3       60.42       55.04      3.32 o 
   1   1  -3     4639.88     4512.94     68.88 o 
   2   1  -3      699.61      733.93      6.61 o 
   3   1  -3      934.15      926.16      9.71 o 
   4   1  -3      921.53      924.86      9.81 o 
   5   1  -3       17.76       17.80      0.80 o 
   6   1  -3       23.98       25.76      1.34 o 
   7   1  -3       17.00       13.81      1.28 o 
   8   1  -3        1.51        2.45      1.43 o 
   9   1  -3        6.64        7.30      2.03 o 
   1   2  -3       67.45       80.41      1.33 o 
   2   2  -3     1274.51     1265.84     19.58 o 
   3   2  -3      727.31      736.13      8.14 o 
   4   2  -3      586.03      572.03      5.70 o 
   5   2  -3      334.69      332.57      3.84 o 
   6   2  -3       86.95       86.77      2.10 o 
   7   2  -3       14.98       16.12      1.09 o 
   8   2  -3       11.11       13.98      1.18 o 
   0   3  -3      308.42      297.15      4.77 o 
   1   3  -3      372.33      397.55      4.25 o 
   2   3  -3      101.40      116.58      1.95 o 
   3   3  -3       84.73       85.08      3.60 o 
   4   3  -3       74.85       75.21      2.28 o 
   5   3  -3       18.71       19.12      1.35 o 
   6   3  -3       80.09       71.10      2.55 o 
   7   3  -3       47.19       38.45      1.71 o 
   8   3  -3        0.10       -1.01      1.16 o 
   1   4  -3       42.45       42.51      1.21 o 
   2   4  -3      190.41      178.73      3.18 o 
   3   4  -3      107.21      112.92      2.50 o 
   4   4  -3        0.05        0.78      0.76 o 
   5   4  -3        3.52        3.69      0.80 o 
   6   4  -3       25.02       23.22      1.42 o 
   7   4  -3        7.91        8.18      2.13 o 
   0   5  -3      356.42      356.71      6.33 o 
   1   5  -3      150.21      147.81      3.06 o 
   2   5  -3       56.89       60.24      2.02 o 
   3   5  -3       14.19       14.51      1.19 o 
   4   5  -3        5.05        6.67      1.00 o 
   5   5  -3       18.33       19.18      1.42 o 
   6   5  -3        2.28        3.86      1.38 o 
   1   6  -3       37.34       37.81      2.24 o 
   2   6  -3        9.11        7.45      1.15 o 
   3   6  -3       24.79       25.28      1.87 o 
   2   0  -2    10338.47     9773.11    165.48 o 
   4   0  -2      647.94      606.83     10.36 o 
   6   0  -2      261.56      269.24      4.66 o 
   8   0  -2       11.30       13.19      1.93 o 
   1   1  -2     3778.54     3755.33     45.75 o 
   2   1  -2     3931.99     3894.92     32.67 o 
   3   1  -2     3593.45     3518.80     34.80 o 
   4   1  -2      536.92      522.78      5.99 o 
   5   1  -2       49.17       51.15      1.46 o 
   6   1  -2        7.64        8.35      0.70 o 
   7   1  -2       26.06       29.52      1.81 o 
   8   1  -2        3.03        4.62      1.58 o 
   9   1  -2        4.67        3.44      1.70 o 
   0   2  -2      818.26      730.31      9.46 o 
   1   2  -2      682.79      698.04      7.47 o 
   2   2  -2      153.32      164.01      5.21 o 
   3   2  -2      117.67      118.13      1.99 o 
   4   2  -2       84.82       83.58      1.47 o 
   5   2  -2      140.38      142.86      2.17 o 
   6   2  -2       15.39       17.01      0.83 o 
   7   2  -2       13.95       14.50      1.83 o 
   8   2  -2        3.84        3.28      0.75 o 
   1   3  -2       46.39       45.89      1.13 o 
   2   3  -2      454.52      454.03      5.34 o 
   3   3  -2      420.72      401.39      6.40 o 
   4   3  -2        1.98        2.72      0.72 o 
   5   3  -2       53.40       54.51      1.56 o 
   6   3  -2       37.46       35.25      1.33 o 
   7   3  -2        4.62        5.13      0.92 o 
   8   3  -2        4.79        6.73      1.47 o 
   0   4  -2      101.45       99.69      2.57 o 
   1   4  -2      416.11      400.95      4.58 o 
   2   4  -2       98.27       94.02      2.18 o 
   3   4  -2        7.53        7.09      0.91 o 
   4   4  -2       29.21       28.09      1.57 o 
   5   4  -2       33.70       35.75      1.57 o 
   6   4  -2        9.80        7.05      1.32 o 
   7   4  -2        9.39       10.66      3.14 o 
   1   5  -2      118.40      120.11      3.60 o 
   2   5  -2       14.99       17.80      1.25 o 
   3   5  -2       20.79       20.54      1.30 o 
   4   5  -2       13.61       15.12      1.23 o 
   5   5  -2        7.05        7.10      1.44 o 
   6   5  -2        1.26       -0.37      1.09 o 
   0   6  -2       11.34       11.74      2.09 o 
   1   6  -2       64.36       63.81      2.29 o 
   2   6  -2       24.24       25.40      1.60 o 
   3   6  -2       15.63       14.71      1.79 o 
   2   0  -1      831.12      863.50     15.37 o 
   4   0  -1      654.77      627.39      8.70 o 
   6   0  -1      253.44      251.15      4.48 o 
   8   0  -1       41.53       38.08      2.88 o 
   0   1  -1     2335.52     2169.28     38.16 o 
   1   1  -1    11098.06     9956.29    377.39 o 
   2   1  -1     6415.99     6239.32     52.05 o 
   3   1  -1      503.59      528.48      6.27 o 
   4   1  -1      156.13      166.84      2.46 o 
   5   1  -1      408.43      413.14      5.14 o 
   6   1  -1       11.59       11.40      1.12 o 
   7   1  -1       17.12       18.08      1.20 o 
   8   1  -1        1.38        0.88      0.86 o 
   9   1  -1        9.71       11.28      2.12 o 
   1   2  -1     1284.07     1289.65     13.22 o 
   2   2  -1      515.28      472.12     11.00 o 
   3   2  -1     1443.07     1500.25     15.36 o 
   4   2  -1      454.51      470.03      4.86 o 
   5   2  -1       92.74       96.42      1.70 o 
   6   2  -1       18.85       18.03      0.84 o 
   7   2  -1        7.33        7.07      0.76 o 
   8   2  -1        1.24        1.75      1.04 o 
   0   3  -1      355.71      363.29      5.54 o 
   1   3  -1      131.78      132.31      1.92 o 
   2   3  -1      128.81      132.19      2.15 o 
   3   3  -1       45.32       44.91      1.37 o 
   4   3  -1       39.50       37.50      1.36 o 
   5   3  -1       12.81       12.85      1.22 o 
   6   3  -1        1.53        1.51      0.61 o 
   7   3  -1        1.52        2.33      1.04 o 
   8   3  -1        6.25        8.34      1.93 o 
   1   4  -1       29.51       29.02      1.06 o 
   2   4  -1       44.36       42.16      1.44 o 
   3   4  -1       16.07       16.71      1.05 o 
   4   4  -1        1.43        1.22      0.63 o 
   5   4  -1       12.86       13.58      1.07 o 
   6   4  -1        0.64       -0.45      0.96 o 
   7   4  -1        5.70        7.61      1.78 o 
   0   5  -1      173.40      174.38      4.69 o 
   1   5  -1      245.85      247.53      4.21 o 
   2   5  -1       20.82       24.05      1.38 o 
   3   5  -1       13.90       15.39      1.19 o 
   4   5  -1        3.40        2.69      0.86 o 
   5   5  -1       10.32       11.66      1.55 o 
   6   5  -1        3.93        5.30      1.47 o 
   1   6  -1       30.08       34.56      1.74 o 
   2   6  -1       40.07       40.37      2.38 o 
   3   6  -1       52.39       64.09      2.96 o 
   4   6  -1        1.46        2.78      1.28 o 
   2   0   0     2818.83     2855.76     34.34 o 
   4   0   0      447.88      444.93      6.39 o 
   6   0   0       77.63       80.69      2.24 o 
   8   0   0       29.15       26.05      2.43 o 
   1   1   0     3074.00     2967.28     29.23 o 
   2   1   0     5726.65     5575.57     46.92 o 
   3   1   0      497.26      464.95      5.26 o 
   4   1   0     1512.04     1593.55     18.25 o 
   5   1   0      203.46      192.43      2.95 o 
   6   1   0       61.03       57.64      1.69 o 
   7   1   0       71.71       65.46      1.87 o 
   8   1   0        1.56        1.01      0.91 o 
   9   1   0        1.41        3.53      1.70 o 
   0   2   0        4.35        3.27      0.43 o 
   1   2   0      605.08      607.79      5.66 o 
   2   2   0      257.51      242.21      3.20 o 
   3   2   0     1616.00     1768.50     18.11 o 
   4   2   0      260.06      265.75      3.64 o 
   5   2   0       26.15       27.60      1.13 o 
   6   2   0       48.06       49.34      1.32 o 
   7   2   0        8.78        7.76      0.84 o 
   8   2   0        0.46       -0.23      1.91 o 
   1   3   0        1.28        0.23      0.32 o 
   2   3   0       67.79       67.08      1.27 o 
   3   3   0       15.49       17.17      0.90 o 
   4   3   0      271.96      291.09      3.60 o 
   5   3   0       10.07        9.93      0.73 o 
   6   3   0       20.11       23.68      1.08 o 
   7   3   0        0.26       -0.57      0.87 o 
   8   3   0        0.88        1.70      1.14 o 
   0   4   0      624.61      591.61     11.09 o 
   1   4   0       11.15       11.06      0.70 o 
   2   4   0        1.71        1.34      0.57 o 
   3   4   0       88.56       86.94      2.12 o 
   4   4   0        0.09       -0.55      0.54 o 
   5   4   0       17.67       17.38      1.17 o 
   6   4   0        0.83       -0.63      0.90 o 
   7   4   0        0.00        0.13      1.07 o 
   1   5   0        0.72        1.32      0.84 o 
   2   5   0       56.71       62.06      2.00 o 
   3   5   0        0.07       -0.62      0.66 o 
   4   5   0        7.26        6.13      1.25 o 
   5   5   0       11.71       10.24      1.71 o 
   6   5   0        1.22        0.64      1.63 o 
   0   6   0      113.35      114.83      4.96 o 
   1   6   0        7.35       10.03      2.58 o 
   2   6   0       53.87       51.21      2.08 o 
   3   6   0      115.15      136.59      4.22 o 
   4   6   0        9.09       10.71      1.69 o 
   2   0   1      824.88      846.55     10.71 o 
   4   0   1      645.84      611.84     13.39 o 
   6   0   1      257.72      252.83      8.22 o 
   8   0   1       43.52       42.53      2.90 o 
   0   1   1     2373.22     2235.50     38.20 o 
   1   1   1    10948.56    10063.06    155.25 o 
   2   1   1     6392.38     6190.95     52.30 o 
   3   1   1      497.39      519.34      5.86 o 
   4   1   1      160.16      165.06      2.52 o 
   5   1   1      409.73      411.32      5.21 o 
   6   1   1       10.73        9.32      0.77 o 
   7   1   1       16.50       15.60      0.79 o 
   8   1   1        1.39        1.92      1.56 o 
   9   1   1        9.80        9.68      2.18 o 
   1   2   1     1282.32     1314.97     14.36 o 
   2   2   1      517.73      484.21      4.16 o 
   3   2   1     1419.50     1475.23     11.66 o 
   4   2   1      467.78      477.79      4.98 o 
   5   2   1       91.26       99.22      1.72 o 
   6   2   1       19.52       19.58      0.81 o 
   7   2   1        7.27        6.87      0.64 o 
   8   2   1        1.47        4.57      2.67 o 
   0   3   1      359.12      361.85      5.51 o 
   1   3   1      136.55      138.64      1.94 o 
   2   3   1      132.87      133.14      1.91 o 
   3   3   1       44.79       42.45      1.31 o 
   4   3   1       40.99       39.47      1.14 o 
   5   3   1       11.82       12.38      0.83 o 
   6   3   1        1.97        2.67      0.72 o 
   7   3   1        1.59        1.02      1.00 o 
   8   3   1        6.23        6.28      1.37 o 
   1   4   1       31.95       35.98      1.11 o 
   2   4   1       45.02       40.93      1.98 o 
   3   4   1       17.19       17.28      1.04 o 
   4   4   1        1.41        1.25      0.73 o 
   5   4   1       13.17       12.93      1.89 o 
   6   4   1        0.65        0.50      0.96 o 
   7   4   1        5.48        5.73      1.33 o 
   0   5   1      179.18      182.36      4.06 o 
   1   5   1      247.19      260.03      3.59 o 
   2   5   1       20.11       22.89      1.34 o 
   3   5   1       13.88       14.91      1.18 o 
   4   5   1        3.29        3.69      1.17 o 
   5   5   1       10.29       13.79      1.68 o 
   6   5   1        3.99        2.94      1.25 o 
   1   6   1       30.03       36.10      1.80 o 
   2   6   1       40.36       41.98      1.92 o 
   3   6   1       51.45       60.48      8.69 o 
   4   6   1        1.41        0.72      1.20 o 
   2   0   2    10305.65     9502.88    137.09 o 
   4   0   2      630.04      589.71      8.28 o 
   6   0   2      254.38      267.39      3.82 o 
   8   0   2       11.41       13.23      1.58 o 
   1   1   2     3845.80     3761.51     31.70 o 
   2   1   2     3891.65     3880.03     29.07 o 
   3   1   2     3640.38     3526.10     28.26 o 
   4   1   2      540.91      527.05      6.15 o 
   5   1   2       48.18       51.88      1.32 o 
   6   1   2        7.54        9.65      1.12 o 
   7   1   2       26.29       28.49      1.06 o 
   8   1   2        3.07        3.82      0.81 o 
   9   1   2        4.99        3.20      1.18 o 
   0   2   2      813.25      737.33      9.47 o 
   1   2   2      690.61      709.98      7.45 o 
   2   2   2      151.65      160.81      1.74 o 
   3   2   2      116.60      121.07      1.48 o 
   4   2   2       88.12       86.25      1.54 o 
   5   2   2      146.98      147.87      1.97 o 
   6   2   2       15.25       15.04      0.73 o 
   7   2   2       14.31       15.02      1.08 o 
   8   2   2        3.84        3.95      0.94 o 
   1   3   2       44.75       44.86      1.04 o 
   2   3   2      456.31      449.45      4.68 o 
   3   3   2      421.08      402.52      4.29 o 
   4   3   2        1.34        1.46      0.48 o 
   5   3   2       53.53       53.10      1.40 o 
   6   3   2       37.21       33.58      1.53 o 
   7   3   2        4.68        6.04      0.94 o 
   8   3   2        4.91        7.19      1.44 o 
   0   4   2      101.39      100.02      2.57 o 
   1   4   2      417.55      409.55      4.58 o 
   2   4   2       98.14       99.22      1.80 o 
   3   4   2        7.62        6.79      0.77 o 
   4   4   2       28.95       28.79      1.32 o 
   5   4   2       33.44       33.19      1.95 o 
   6   4   2        9.71       12.19      1.58 o 
   7   4   2        9.67        8.60      1.50 o 
   1   5   2      117.87      119.12      2.26 o 
   2   5   2       14.72       16.51      1.21 o 
   3   5   2       20.43       21.14      1.30 o 
   4   5   2       13.93       14.55      1.59 o 
   5   5   2        7.13        8.78      1.45 o 
   6   5   2        1.23        0.42      1.00 o 
   0   6   2       11.56       11.81      1.42 o 
   1   6   2       64.90       75.23      3.49 o 
   2   6   2       24.45       26.47      2.02 o 
   3   6   2       15.54       14.07      1.74 o 
   2   0   3    19732.36    16774.77    680.56 o 
   4   0   3       49.40       49.99      1.19 o 
   6   0   3      137.22      138.44      3.17 o 
   8   0   3       62.91       62.59      2.52 o 
   0   1   3     2189.68     2145.76     25.71 o 
   1   1   3     4543.59     4423.09     43.91 o 
   2   1   3      696.30      737.46      6.36 o 
   3   1   3      942.00      938.58      7.52 o 
   4   1   3      930.28      915.75      8.62 o 
   5   1   3       13.96       15.71      0.74 o 
   6   1   3       24.20       27.35      0.89 o 
   7   1   3       16.90       15.23      0.83 o 
   8   1   3        1.49        1.08      0.61 o 
   9   1   3        6.84        7.36      1.43 o 
   1   2   3       63.13       74.75      1.15 o 
   2   2   3     1284.54     1284.39     11.26 o 
   3   2   3      709.86      728.35      6.12 o 
   4   2   3      574.74      568.73      5.04 o 
   5   2   3      332.23      331.36      3.44 o 
   6   2   3       85.61       86.46      1.62 o 
   7   2   3       15.33       15.98      1.11 o 
   8   2   3       11.71       14.89      1.25 o 
   0   3   3      305.50      299.14      4.74 o 
   1   3   3      382.03      403.74      4.23 o 
   2   3   3      100.47      112.19      1.89 o 
   3   3   3       85.70       84.26      1.32 o 
   4   3   3       73.72       74.09      1.54 o 
   5   3   3       19.62       19.22      0.92 o 
   6   3   3       80.26       78.17      2.13 o 
   7   3   3       47.09       42.67      1.74 o 
   8   3   3        0.11       -1.19      0.92 o 
   1   4   3       40.14       38.93      1.19 o 
   2   4   3      189.53      180.87      2.60 o 
   3   4   3      113.55      118.53      2.46 o 
   4   4   3        0.04       -1.06      1.11 o 
   5   4   3        3.69        2.36      1.13 o 
   6   4   3       25.22       22.52      1.87 o 
   7   4   3        8.33        9.41      1.14 o 
   0   5   3      349.09      353.38      6.27 o 
   1   5   3      151.33      152.61      2.85 o 
   2   5   3       57.44       63.72      2.00 o 
   3   5   3       14.20       15.90      1.53 o 
   4   5   3        5.07        4.97      1.19 o 
   5   5   3       18.38       20.54      1.88 o 
   6   5   3        2.30        2.55      1.17 o 
   1   6   3       37.20       40.72      1.85 o 
   2   6   3        9.08        9.20      1.49 o 
   3   6   3       24.13       26.12      2.11 o 
   2   0   4     2976.16     2959.71     28.87 o 
   4   0   4      222.11      208.26      2.85 o 
   6   0   4      201.16      188.83      5.20 o 
   8   0   4       17.76       17.80      1.45 o 
   1   1   4     2022.03     1992.19     15.20 o 
   2   1   4      469.95      480.21      3.87 o 
   3   1   4      557.53      543.28      4.67 o 
   4   1   4     1292.89     1347.73     12.21 o 
   5   1   4       63.14       57.58      1.40 o 
   6   1   4        3.07        3.84      0.60 o 
   7   1   4      100.81      106.08      2.11 o 
   8   1   4       22.31       23.84      1.17 o 
   9   1   4       16.69       17.35      2.38 o 
   0   2   4     3726.48     3557.74     42.41 o 
   1   2   4       84.65       91.09      1.34 o 
   2   2   4      810.50      854.83      6.93 o 
   3   2   4      541.60      565.13      4.87 o 
   4   2   4      139.59      136.70      1.71 o 
   5   2   4      260.97      254.80      2.83 o 
   6   2   4      304.75      291.92      3.26 o 
   7   2   4        2.09        2.57      0.73 o 
   8   2   4       13.54       15.57      1.20 o 
   1   3   4      620.99      616.59      6.07 o 
   2   3   4      249.37      237.00      3.19 o 
   3   3   4      148.98      147.81      1.87 o 
   4   3   4      296.11      298.70      3.67 o 
   5   3   4      137.86      136.18      2.79 o 
   6   3   4       61.23       60.88      1.94 o 
   7   3   4        9.13        7.23      0.96 o 
   8   3   4        5.13        3.55      1.23 o 
   0   4   4       41.00       43.82      1.84 o 
   1   4   4      268.07      277.36      3.46 o 
   2   4   4       42.74       42.31      1.19 o 
   3   4   4      181.63      184.28      3.23 o 
   4   4   4       21.74       24.08      1.68 o 
   5   4   4       19.63       18.08      1.62 o 
   6   4   4       21.45       17.55      1.30 o 
   7   4   4        5.43        6.12      1.05 o 
   1   5   4       69.50       70.63      1.76 o 
   2   5   4      199.32      197.29      3.72 o 
   3   5   4        8.11        8.08      1.27 o 
   4   5   4        1.18        2.16      2.05 o 
   5   5   4        5.99        4.70      1.28 o 
   6   5   4        0.37        0.74      1.63 o 
   0   6   4      220.31      206.93      4.79 o 
   1   6   4        2.47        5.58      1.30 o 
   2   6   4        3.72        3.83      1.26 o 
   3   6   4       17.41       18.70      2.00 o 
   2   0   5      791.70      728.53      7.57 o 
   4   0   5      884.77      914.23      9.75 o 
   6   0   5       95.62      101.60      2.69 o 
   8   0   5       17.92       20.35      1.57 o 
   0   1   5     1608.32     1587.11     15.53 o 
   1   1   5     1876.48     1803.91     13.77 o 
   2   1   5      591.84      582.25      4.27 o 
   3   1   5      179.37      187.48      1.99 o 
   4   1   5      217.20      217.28      2.38 o 
   5   1   5      464.27      437.38      4.76 o 
   6   1   5       52.74       50.27      1.19 o 
   7   1   5        0.84        1.94      0.69 o 
   8   1   5       17.63       18.22      1.08 o 
   9   1   5        5.30        6.18      1.07 o 
   1   2   5       51.71       48.61      0.80 o 
   2   2   5      750.36      778.92      6.46 o 
   3   2   5       21.63       23.24      0.63 o 
   4   2   5      625.24      608.59      5.34 o 
   5   2   5       11.15       11.60      0.59 o 
   6   2   5      269.21      256.95      4.11 o 
   7   2   5        2.57        2.13      0.88 o 
   8   2   5       20.72       20.07      1.31 o 
   0   3   5     1304.41     1285.72     16.46 o 
   1   3   5      562.46      572.04      6.40 o 
   2   3   5       56.56       54.21      1.17 o 
   3   3   5      132.58      146.49      1.86 o 
   4   3   5       29.61       26.94      0.98 o 
   5   3   5      388.91      385.70      5.44 o 
   6   3   5       15.66       16.28      1.18 o 
   7   3   5       31.39       27.46      1.95 o 
   8   3   5       34.84       30.20      1.99 o 
   1   4   5      569.83      562.21      5.86 o 
   2   4   5       53.16       54.01      1.33 o 
   3   4   5      415.47      416.40      5.65 o 
   4   4   5      173.15      172.65      4.17 o 
   5   4   5        0.82        0.48      0.85 o 
   6   4   5       10.67        9.76      1.10 o 
   7   4   5       13.97       15.24      1.34 o 
   0   5   5      185.49      192.05      4.19 o 
   1   5   5       49.19       49.66      1.50 o 
   2   5   5      138.28      140.53      8.82 o 
   3   5   5       11.02       10.85      1.39 o 
   4   5   5        5.99        5.68      1.25 o 
   5   5   5       25.11       22.72      2.96 o 
   1   6   5       19.91       21.85      1.78 o 
   2   6   5        2.27       -0.29      1.00 o 
   3   6   5        5.31        4.83      1.33 o 
   0   0   6     1038.84     1088.98     18.87 o 
   2   0   6      255.29      254.20      2.61 o 
   4   0   6      840.79      829.52      9.96 o 
   6   0   6      136.91      133.76      3.19 o 
   8   0   6        3.46        1.87      1.46 o 
   1   1   6      331.57      322.84      2.77 o 
   2   1   6       19.87       19.83      0.36 o 
   3   1   6      276.88      264.74      2.65 o 
   4   1   6       55.14       57.62      1.69 o 
   5   1   6       78.66       83.50      1.62 o 
   6   1   6       57.85       57.77      1.31 o 
   7   1   6       13.48       17.54      0.99 o 
   8   1   6        8.43        8.43      0.87 o 
   0   2   6     3044.15     3056.68     36.39 o 
   1   2   6      529.46      518.66      4.43 o 
   2   2   6      217.31      237.32      2.38 o 
   3   2   6       38.33       36.02      0.74 o 
   4   2   6      650.63      630.70      5.51 o 
   5   2   6      113.39      112.25      1.66 o 
   6   2   6       46.60       49.54      1.73 o 
   7   2   6        3.86        4.38      0.80 o 
   8   2   6       52.97       54.65      1.97 o 
   1   3   6      231.29      237.43      2.86 o 
   2   3   6      427.02      413.17      4.40 o 
   3   3   6       29.71       35.38      0.87 o 
   4   3   6       18.76       18.01      1.03 o 
   5   3   6      230.01      233.62      3.89 o 
   6   3   6        0.22       -0.47      0.63 o 
   7   3   6        8.34       12.52      2.35 o 
   8   3   6       49.07       46.49      1.97 o 
   0   4   6       26.05       22.79      1.59 o 
   1   4   6       63.53       67.91      1.51 o 
   2   4   6        4.96        5.53      0.61 o 
   3   4   6        9.94       14.40      1.38 o 
   4   4   6      111.63      108.90      3.26 o 
   5   4   6       45.20       44.64      1.75 o 
   6   4   6       44.72       42.89      1.83 o 
   7   4   6       29.33       24.08      1.69 o 
   1   5   6       11.69       10.28      0.86 o 
   2   5   6       40.02       40.95      2.15 o 
   3   5   6       22.99       18.92      2.72 o 
   4   5   6       26.57       31.48      2.07 o 
   5   5   6        7.46        3.68      1.56 o 
   0   6   6        2.26        1.16      1.45 o 
   1   6   6       29.64       27.70      1.92 o 
   2   6   6       12.04        9.87      1.48 o 
   3   6   6       11.20       10.52      1.56 o 
   2   0   7     2555.06     2495.14     24.24 o 
   4   0   7      127.38      117.12      3.25 o 
   6   0   7       42.34       44.43      1.87 o 
   8   0   7        1.65        0.60      0.83 o 
   0   1   7     1078.37     1075.93      9.30 o 
   1   1   7     1426.80     1374.08     11.86 o 
   2   1   7      739.30      744.92      6.02 o 
   3   1   7       84.61       91.42      1.72 o 
   4   1   7       85.58       91.15      1.37 o 
   5   1   7      164.95      170.42      3.32 o 
   6   1   7       35.16       31.55      1.00 o 
   7   1   7       87.75       80.77      1.89 o 
   8   1   7       11.58       12.56      0.96 o 
   1   2   7       14.54       13.51      0.47 o 
   2   2   7      526.12      494.88      4.81 o 
   3   2   7       34.98       34.30      0.75 o 
   4   2   7       20.18       22.15      0.72 o 
   5   2   7        5.86        6.28      0.72 o 
   6   2   7        1.92        3.38      0.79 o 
   7   2   7        4.35        3.86      0.83 o 
   8   2   7       96.64       99.87      4.97 o 
   0   3   7      235.02      226.51      3.88 o 
   1   3   7      874.85      946.35      8.79 o 
   2   3   7      361.78      354.92      3.90 o 
   3   3   7      103.96       94.61      1.44 o 
   4   3   7       88.34       81.73      2.15 o 
   5   3   7       62.07       56.63      1.84 o 
   6   3   7       50.95       60.37      1.95 o 
   7   3   7      280.27      262.64      4.60 o 
   8   3   7        5.31        7.24      1.20 o 
   1   4   7       21.03       21.73      1.08 o 
   2   4   7        0.09       -0.05      0.42 o 
   3   4   7      449.44      453.76     10.40 o 
   4   4   7       57.20       56.13      2.48 o 
   5   4   7       26.01       28.08      1.47 o 
   6   4   7        9.06       10.49      1.12 o 
   7   4   7       10.50       11.58      1.25 o 
   0   5   7       42.65       43.70      1.98 o 
   1   5   7       47.23       44.30      1.67 o 
   2   5   7        3.07        4.17      1.10 o 
   3   5   7       12.86       12.68      1.48 o 
   4   5   7      126.93      124.56      4.43 o 
   5   5   7        8.85        7.47      1.42 o 
   1   6   7        5.44        4.25      1.23 o 
   2   6   7        7.58        5.81      1.30 o 
   3   6   7        7.88        6.94      1.49 o 
   0   0   8     2142.46     2116.25     35.01 o 
   2   0   8      117.15      122.58      1.55 o 
   4   0   8      384.73      387.05      4.69 o 
   6   0   8       94.29       85.07      2.55 o 
   8   0   8       34.89       41.68      2.19 o 
   1   1   8      770.53      783.25      5.68 o 
   2   1   8     1011.17     1003.84      8.95 o 
   3   1   8      504.38      481.41      4.87 o 
   4   1   8       16.05       17.18      0.63 o 
   5   1   8        0.26        1.33      0.45 o 
   6   1   8       25.15       23.66      0.93 o 
   7   1   8       77.90       85.03      1.97 o 
   8   1   8        0.34        0.21      0.63 o 
   0   2   8     2101.95     2323.21     28.26 o 
   1   2   8      597.20      615.52      5.18 o 
   2   2   8       51.14       55.80      0.91 o 
   3   2   8       37.93       38.62      0.78 o 
   4   2   8      208.57      196.10      2.22 o 
   5   2   8       49.69       51.12      1.59 o 
   6   2   8      304.01      296.20      4.57 o 
   7   2   8       17.38       18.46      1.94 o 
   8   2   8       90.50       84.12      2.64 o 
   1   3   8        4.34        7.81      0.65 o 
   2   3   8      198.37      184.32      2.17 o 
   3   3   8       12.06       11.38      0.65 o 
   4   3   8       60.43       58.27      1.77 o 
   5   3   8      150.68      151.32      3.88 o 
   6   3   8        8.78       10.20      1.02 o 
   7   3   8       98.91      101.15      2.71 o 
   0   4   8        7.23        6.51      0.85 o 
   1   4   8       27.81       26.22      1.39 o 
   2   4   8       31.34       34.01      2.14 o 
   3   4   8      334.16      340.49      6.23 o 
   4   4   8       25.52       24.40      1.73 o 
   5   4   8      129.09      121.22      2.88 o 
   6   4   8       72.65       67.63      2.26 o 
   7   4   8        0.74        1.10      1.40 o 
   1   5   8        8.82        8.06      0.93 o 
   2   5   8       69.70       68.74      2.58 o 
   3   5   8       12.36        9.68      1.35 o 
   4   5   8       29.16       29.03      2.05 o 
   5   5   8       13.03       11.47      1.61 o 
   0   6   8       13.34       15.97      2.34 o 
   1   6   8        4.12        6.84      1.95 o 
   2   6   8        3.03        0.18      0.98 o 
   3   6   8        5.15        2.78      1.28 o 
   2   0   9     1298.66     1254.25     10.96 o 
   4   0   9     1172.69     1173.00     12.26 o 
   6   0   9       12.46       13.92      1.22 o 
   8   0   9       83.13       89.16      3.06 o 
   0   1   9      370.64      367.89      4.01 o 
   1   1   9      643.08      633.50      4.65 o 
   2   1   9      509.97      537.39      5.17 o 
   3   1   9      281.75      298.49      3.27 o 
   4   1   9       55.87       60.64      1.12 o 
   5   1   9      354.65      344.63      3.29 o 
   6   1   9      295.97      291.04      3.42 o 
   7   1   9       11.17       11.80      1.17 o 
   8   1   9       18.96       19.27      1.17 o 
   1   2   9      500.07      519.76      5.14 o 
   2   2   9      804.66      815.44      6.69 o 
   3   2   9      226.63      224.21      2.35 o 
   4   2   9       44.91       46.10      1.14 o 
   5   2   9       14.23       14.12      0.75 o 
   6   2   9      224.78      228.15      3.90 o 
   7   2   9       19.70       19.59      2.28 o 
   8   2   9       12.66       12.52      1.24 o 
   0   3   9      729.83      781.94     13.41 o 
   1   3   9       66.69       71.45      1.33 o 
   2   3   9      138.37      141.33      1.82 o 
   3   3   9       26.59       27.45      0.95 o 
   4   3   9       42.92       42.57      1.18 o 
   5   3   9       90.97       88.39      2.99 o 
   6   3   9       13.27       15.28      1.19 o 
   7   3   9       25.81       28.09      1.60 o 
   1   4   9       12.25       12.61      0.75 o 
   2   4   9       14.79       14.58      1.20 o 
   3   4   9       11.15       12.60      0.99 o 
   4   4   9       56.07       51.65      1.79 o 
   5   4   9       31.54       33.26      1.63 o 
   6   4   9       32.43       34.80      1.71 o 
   0   5   9       46.78       47.53      2.01 o 
   1   5   9        1.28        0.93      0.70 o 
   2   5   9       40.75       37.64      1.67 o 
   3   5   9       52.38       51.46      2.39 o 
   4   5   9       15.65       14.87      1.66 o 
   5   5   9       20.67       17.68      1.81 o 
   1   6   9       13.54       15.78      2.36 o 
   2   6   9        4.03        4.03      1.26 o 
   3   6   9        2.20        6.09      1.42 o 
   0   0  10     2260.94     2241.75     26.37 o 
   2   0  10      151.57      152.72      2.33 o 
   4   0  10     2206.24     2238.68     19.50 o 
   6   0  10       54.75       56.80      2.18 o 
   8   0  10       14.40       18.24      1.62 o 
   1   1  10      387.04      380.14      3.04 o 
   2   1  10      277.25      288.62      2.46 o 
   3   1  10     1057.73     1063.37      8.55 o 
   4   1  10       45.38       51.21      1.06 o 
   5   1  10       93.36       96.51      1.67 o 
   6   1  10        5.54        6.84      0.64 o 
   7   1  10       33.11       37.90      1.40 o 
   8   1  10        1.22        1.72      0.72 o 
   0   2  10      442.11      418.15      6.49 o 
   1   2  10      196.51      199.06      2.09 o 
   2   2  10      115.68      147.70      1.68 o 
   3   2  10       19.21       21.28      1.28 o 
   4   2  10       20.99       19.70      1.00 o 
   5   2  10       30.74       30.80      1.13 o 
   6   2  10       65.27       66.39      3.01 o 
   7   2  10      101.68      102.89      2.60 o 
   8   2  10        9.81       10.70      1.23 o 
   1   3  10       66.35       72.21      1.34 o 
   2   3  10       72.31       71.13      1.44 o 
   3   3  10       28.65       29.99      1.01 o 
   4   3  10       66.52       69.14      1.53 o 
   5   3  10      119.77      115.56      2.64 o 
   6   3  10       30.95       33.18      1.57 o 
   7   3  10        1.54        1.66      1.42 o 
   0   4  10        1.28        1.77      0.66 o 
   1   4  10      119.16      115.89      2.37 o 
   2   4  10       11.85       10.91      1.33 o 
   3   4  10       10.02        8.36      0.87 o 
   4   4  10       43.86       40.93      1.66 o 
   5   4  10       64.82       68.96      3.31 o 
   6   4  10        1.13        0.25      1.26 o 
   1   5  10       10.76        7.84      0.90 o 
   2   5  10       76.21       74.99      2.13 o 
   3   5  10        1.70        1.76      1.00 o 
   4   5  10       10.65       10.46      1.50 o 
   5   5  10        4.84        4.07      1.94 o 
   0   6  10       18.49       20.88      2.49 o 
   1   6  10       16.20       16.27      1.92 o 
   2   6  10       17.20       15.95      2.53 o 
   3   6  10        1.43        1.40      1.16 o 
   2   0  11     1018.35     1031.45      9.18 o 
   4   0  11      139.36      142.16      2.07 o 
   6   0  11       18.60       17.81      1.63 o 
   8   0  11      214.33      220.39      5.14 o 
   0   1  11       43.04       41.31      1.07 o 
   1   1  11      270.80      268.47      2.60 o 
   2   1  11      127.00      130.79      1.54 o 
   3   1  11      448.05      447.68      4.00 o 
   4   1  11      734.05      732.41      6.40 o 
   5   1  11      132.96      126.10      1.73 o 
   6   1  11       13.87       13.05      0.77 o 
   7   1  11       82.58       79.22      1.98 o 
   8   1  11        1.95        2.53      0.76 o 
   1   2  11       78.89       82.51      1.14 o 
   2   2  11        5.80        5.32      0.63 o 
   3   2  11      303.92      311.05      3.58 o 
   4   2  11       84.24       81.63      1.58 o 
   5   2  11      123.50      129.33      2.23 o 
   6   2  11       12.27       11.23      1.05 o 
   7   2  11       33.56       35.33      1.59 o 
   8   2  11       58.03       60.49      2.98 o 
   0   3  11       79.15       76.02      2.54 o 
   1   3  11       54.46       59.00      1.20 o 
   2   3  11        0.19        0.75      0.38 o 
   3   3  11       15.75       16.47      0.88 o 
   4   3  11      156.78      153.78      2.42 o 
   5   3  11       23.96       23.01      1.28 o 
   6   3  11       13.16       14.82      1.20 o 
   7   3  11       71.70       66.37      2.23 o 
   1   4  11       20.47       21.03      1.08 o 
   2   4  11       39.58       41.57      1.46 o 
   3   4  11       18.93       18.91      1.12 o 
   4   4  11        5.94        5.93      1.00 o 
   5   4  11       21.70       22.38      2.10 o 
   6   4  11        6.19        6.50      1.45 o 
   0   5  11        6.66        8.46      1.74 o 
   1   5  11       11.92       13.26      1.19 o 
   2   5  11       31.18       31.65      1.65 o 
   3   5  11        3.95        3.42      1.16 o 
   4   5  11        3.52        6.22      1.34 o 
   5   5  11        2.61        2.30      1.79 o 
   1   6  11        4.88        3.62      1.41 o 
   2   6  11       14.54       16.26      2.57 o 
   0   0  12     2289.71     2255.97     26.69 o 
   2   0  12     2575.87     2744.30     27.15 o 
   4   0  12      466.55      474.21      4.95 o 
   6   0  12      628.25      619.39     19.36 o 
   8   0  12       57.32       49.64      2.49 o 
   1   1  12      958.39      995.95      6.67 o 
   2   1  12      101.80      105.60      1.24 o 
   3   1  12     1282.76     1280.24     10.11 o 
   4   1  12      286.21      286.46      3.52 o 
   5   1  12       98.01      101.62      1.56 o 
   6   1  12      135.19      133.55      2.15 o 
   7   1  12       30.90       33.07      1.37 o 
   8   1  12       79.09       79.57      2.14 o 
   0   2  12      804.71      808.27      8.65 o 
   1   2  12      274.88      265.92      2.61 o 
   2   2  12      116.70      120.57      2.13 o 
   3   2  12       55.86       54.92      1.24 o 
   4   2  12       91.32       91.21      1.70 o 
   5   2  12      233.58      229.59      3.14 o 
   6   2  12       47.39       44.80      1.65 o 
   7   2  12       53.93       51.95      1.68 o 
   8   2  12       14.60       15.43      1.38 o 
   1   3  12       33.31       35.04      1.17 o 
   2   3  12      169.76      168.00      2.43 o 
   3   3  12       18.18       17.01      0.83 o 
   4   3  12       58.49       61.92      1.48 o 
   5   3  12        1.89        0.96      0.68 o 
   6   3  12       14.93       15.18      1.85 o 
   7   3  12        7.90        8.01      1.56 o 
   0   4  12        0.11       -0.95      0.79 o 
   1   4  12       91.54       88.31      3.14 o 
   2   4  12       23.22       20.83      1.15 o 
   3   4  12       34.72       33.44      1.41 o 
   4   4  12        2.59        1.47      1.24 o 
   5   4  12        6.55        7.07      1.01 o 
   6   4  12        4.30        6.15      1.06 o 
   1   5  12       15.83       14.39      1.46 o 
   2   5  12        3.86        5.65      0.92 o 
   3   5  12       12.82       13.53      1.99 o 
   4   5  12        3.24        4.44      1.23 o 
   5   5  12       17.14       17.46      1.82 o 
   0   6  12       40.40       37.41      3.24 o 
   1   6  12       17.57       16.32      1.70 o 
   2   6  12        3.42        5.60      2.07 o 
   2   0  13     2639.66     2813.14     24.04 o 
   4   0  13       61.62       68.64      1.40 o 
   6   0  13      330.94      335.57      6.26 o 
   8   0  13        4.74        5.80      1.27 o 
   0   1  13     2273.34     2423.77     20.60 o 
   1   1  13      365.00      372.18      2.82 o 
   2   1  13       41.88       47.85      0.82 o 
   3   1  13      257.74      285.51      2.84 o 
   4   1  13       65.71       68.28      1.81 o 
   5   1  13      220.58      224.71      2.55 o 
   6   1  13       37.55       38.82      2.20 o 
   7   1  13       26.98       27.41      1.44 o 
   8   1  13       76.95       75.50      2.11 o 
   1   2  13       74.82       69.05      1.03 o 
   2   2  13      102.22       96.03      1.61 o 
   3   2  13       69.69       67.79      1.39 o 
   4   2  13       25.76       23.21      1.41 o 
   5   2  13       69.60       70.25      1.60 o 
   6   2  13       51.86       54.00      1.85 o 
   7   2  13       11.63       13.26      1.21 o 
   8   2  13        1.18        1.96      0.90 o 
   0   3  13       28.99       29.72      1.22 o 
   1   3  13       15.06       15.02      0.84 o 
   2   3  13        0.84        2.26      0.46 o 
   3   3  13       30.03       30.22      1.06 o 
   4   3  13       74.41       71.63      2.82 o 
   5   3  13       73.42       73.28      3.80 o 
   6   3  13       38.43       37.37      1.66 o 
   7   3  13        8.74        9.34      1.49 o 
   1   4  13       33.70       32.65      1.33 o 
   2   4  13       14.39       12.03      0.96 o 
   3   4  13       24.15       28.17      1.30 o 
   4   4  13        2.06        1.66      0.72 o 
   5   4  13        1.88        0.87      0.78 o 
   6   4  13        1.64        3.07      0.96 o 
   0   5  13       89.40       92.47      4.27 o 
   1   5  13        5.60        4.26      1.06 o 
   2   5  13        0.06        0.35      0.71 o 
   3   5  13       20.13       22.44      2.42 o 
   4   5  13        2.38        2.45      1.15 o 
   5   5  13       15.21       14.82      1.76 o 
   1   6  13        1.43        2.23      1.19 o 
   2   6  13       11.68       11.10      2.51 o 
   0   0  14     6435.21     6806.85     77.61 o 
   2   0  14      390.02      418.30      4.29 o 
   4   0  14        2.34        1.70      0.39 o 
   6   0  14      194.61      197.05      4.66 o 
   8   0  14       74.83       67.72      2.83 o 
   1   1  14      151.44      132.65      1.32 o 
   2   1  14      164.36      159.56      1.85 o 
   3   1  14      120.95      100.60      1.30 o 
   4   1  14      122.24      117.77      1.81 o 
   5   1  14      169.36      167.18      2.31 o 
   6   1  14       14.83       16.01      0.85 o 
   7   1  14       58.22       62.64      1.83 o 
   8   1  14       13.36       12.52      1.26 o 
   0   2  14      655.87      668.90      7.33 o 
   1   2  14      175.61      175.68      1.92 o 
   2   2  14      377.84      391.01      3.68 o 
   3   2  14      171.13      167.11      2.42 o 
   4   2  14       14.49       15.50      0.80 o 
   5   2  14       64.35       62.88      1.54 o 
   6   2  14      196.11      197.11      3.66 o 
   7   2  14       32.97       32.37      1.62 o 
   1   3  14        8.55        7.03      0.65 o 
   2   3  14      249.59      242.27      3.16 o 
   3   3  14       58.95       56.85      1.44 o 
   4   3  14      143.44      142.44      2.40 o 
   5   3  14       40.60       40.73      1.63 o 
   6   3  14        1.38        1.15      0.82 o 
   7   3  14        4.24        4.49      1.00 o 
   0   4  14       17.92       13.87      1.85 o 
   1   4  14      103.17      107.18      2.34 o 
   2   4  14        7.72        6.90      0.82 o 
   3   4  14       13.88       13.27      0.89 o 
   4   4  14        5.19        4.79      0.85 o 
   5   4  14        1.35        1.56      1.18 o 
   6   4  14        0.12       -0.32      0.80 o 
   1   5  14        1.84        0.89      0.95 o 
   2   5  14       18.82       19.95      1.65 o 
   3   5  14       12.94       13.98      1.55 o 
   4   5  14        2.35        1.46      1.95 o 
   0   6  14       19.48       19.29      2.65 o 
   1   6  14        1.63        1.15      1.72 o 
   2   0  15      830.36      823.23      7.73 o 
   4   0  15      242.84      235.52      3.01 o 
   6   0  15        6.71        7.70      1.13 o 
   8   0  15       55.70       59.41      2.73 o 
   0   1  15        1.48        3.71      0.57 o 
   1   1  15     2683.71     2856.22     18.28 o 
   2   1  15      225.17      221.84      2.18 o 
   3   1  15       55.21       52.51      0.90 o 
   4   1  15       92.64       95.84      1.59 o 
   5   1  15      126.14      121.78      1.94 o 
   6   1  15       71.59       71.16      1.77 o 
   7   1  15      124.21      118.08      3.72 o 
   8   1  15        2.60        1.67      0.91 o 
   1   2  15       93.75       92.80      1.37 o 
   2   2  15      343.12      335.33      3.32 o 
   3   2  15      450.71      440.89      4.85 o 
   4   2  15        9.74       11.04      0.74 o 
   5   2  15      133.92      134.21      2.33 o 
   6   2  15       39.20       39.64      2.42 o 
   7   2  15        0.03        0.74      0.76 o 
   0   3  15      152.84      137.47      4.52 o 
   1   3  15       14.00       16.06      0.76 o 
   2   3  15       73.75       80.40      1.65 o 
   3   3  15       84.95       82.38      2.09 o 
   4   3  15       12.90       13.51      1.05 o 
   5   3  15        6.94        7.17      0.92 o 
   6   3  15       55.67       56.09      2.00 o 
   7   3  15        0.06        0.10      0.81 o 
   1   4  15        5.54        4.99      1.02 o 
   2   4  15       31.37       28.48      1.34 o 
   3   4  15       76.86       76.98      2.26 o 
   4   4  15        2.97        2.98      0.78 o 
   5   4  15       12.41       14.56      1.52 o 
   6   4  15        2.06        2.37      0.92 o 
   0   5  15        2.58        4.67      1.76 o 
   1   5  15       16.21       14.94      1.54 o 
   2   5  15        9.02       11.25      1.50 o 
   3   5  15        0.93        0.48      0.97 o 
   4   5  15       15.24       16.28      2.30 o 
   0   0  16     3043.24     3324.45     39.35 o 
   2   0  16      481.10      507.46      5.82 o 
   4   0  16       39.53       37.82      1.09 o 
   6   0  16        1.46        1.22      0.83 o 
   8   0  16       56.50       60.53      2.77 o 
   1   1  16       11.05       13.31      0.72 o 
   2   1  16      345.75      338.87      3.02 o 
   3   1  16      253.18      241.42      2.23 o 
   4   1  16        2.20        1.37      0.46 o 
   5   1  16       75.35       74.95      1.52 o 
   6   1  16       94.09       93.61      2.55 o 
   7   1  16        0.38        0.82      0.76 o 
   8   1  16        4.64        3.71      1.01 o 
   0   2  16      357.33      338.34      5.15 o 
   1   2  16      119.07      121.01      1.63 o 
   2   2  16      190.86      186.91      2.20 o 
   3   2  16       24.97       23.51      0.98 o 
   4   2  16      417.88      416.23      4.82 o 
   5   2  16       19.47       20.63      0.99 o 
   6   2  16        1.05        1.09      0.62 o 
   7   2  16        3.55        4.36      0.94 o 
   1   3  16       86.12       85.75      1.68 o 
   2   3  16      210.42      220.89      3.03 o 
   3   3  16      465.02      465.81      5.27 o 
   4   3  16       47.98       48.57      1.42 o 
   5   3  16       41.78       36.77      1.59 o 
   6   3  16       52.96       55.36      2.02 o 
   7   3  16        3.80        3.65      0.99 o 
   0   4  16       25.47       23.08      2.28 o 
   1   4  16      206.80      208.47      4.44 o 
   2   4  16       44.91       46.79      1.66 o 
   3   4  16        0.27        0.98      0.57 o 
   4   4  16        1.51        1.77      0.72 o 
   5   4  16       56.32       58.47      2.12 o 
   6   4  16        5.38        6.03      1.12 o 
   1   5  16       10.09        9.98      1.37 o 
   2   5  16        2.11        3.54      1.15 o 
   3   5  16       14.26       17.32      2.55 o 
   4   5  16       10.30       17.13      1.76 o 
   2   0  17      847.18      866.38      9.14 o 
   4   0  17       89.95       90.64      1.71 o 
   6   0  17       27.71       25.13      2.15 o 
   8   0  17       32.26       39.60      2.34 o 
   0   1  17       71.74       78.26      1.32 o 
   1   1  17      497.31      489.67      3.23 o 
   2   1  17       74.81       70.88      1.02 o 
   3   1  17       38.99       44.23      0.85 o 
   4   1  17        3.58        3.92      0.50 o 
   5   1  17       72.06       74.45      1.94 o 
   6   1  17       67.71       71.99      1.83 o 
   7   1  17        7.37        6.57      0.99 o 
   1   2  17       86.20       86.47      1.49 o 
   2   2  17      361.71      364.46      3.61 o 
   3   2  17      126.30      121.88      2.07 o 
   4   2  17      977.06      961.60      9.38 o 
   5   2  17        1.95        1.60      0.87 o 
   6   2  17        0.77        1.20      0.54 o 
   7   2  17        2.64        2.96      1.35 o 
   0   3  17      654.59      653.16     13.50 o 
   1   3  17       33.16       32.46      1.10 o 
   2   3  17      235.00      235.83      3.63 o 
   3   3  17      234.36      246.42      3.39 o 
   4   3  17       36.66       38.36      1.32 o 
   5   3  17       25.54       26.49      1.19 o 
   6   3  17       22.92       23.37      1.46 o 
   1   4  17      166.34      167.34      4.04 o 
   2   4  17       21.37       18.04      1.47 o 
   3   4  17       31.21       33.81      1.30 o 
   4   4  17        4.75        4.60      0.91 o 
   5   4  17       11.69       14.62      1.29 o 
   0   5  17      311.77      296.28      8.48 o 
   1   5  17       11.63        9.37      1.71 o 
   2   5  17        1.60        3.26      1.44 o 
   3   5  17        3.41        2.49      1.68 o 
   4   5  17        9.05       11.02      1.57 o 
   0   0  18      540.03      519.28      7.15 o 
   2   0  18      170.63      178.02      2.72 o 
   4   0  18       77.10       79.56      1.63 o 
   6   0  18        2.56        2.42      1.70 o 
   1   1  18      563.73      574.94      3.72 o 
   2   1  18      123.33      121.43      1.52 o 
   3   1  18      393.96      389.96      4.59 o 
   4   1  18      108.15      111.32      1.82 o 
   5   1  18       11.59       12.46      0.78 o 
   6   1  18        8.15        8.23      0.93 o 
   7   1  18       15.16       16.50      1.32 o 
   0   2  18      227.67      219.59      4.02 o 
   1   2  18       78.87       80.19      1.39 o 
   2   2  18       26.78       27.73      0.86 o 
   3   2  18       11.67       12.25      1.22 o 
   4   2  18       76.25       79.51      1.77 o 
   5   2  18       41.90       37.94      1.30 o 
   6   2  18        2.65        3.62      0.63 o 
   7   2  18        6.46        8.51      1.79 o 
   1   3  18      263.09      261.62      4.00 o 
   2   3  18       74.22       72.98      1.67 o 
   3   3  18       66.54       68.61      1.67 o 
   4   3  18       66.88       69.01      1.74 o 
   5   3  18       41.96       42.45      1.46 o 
   6   3  18        8.06        7.14      1.12 o 
   0   4  18      295.10      312.10      8.36 o 
   1   4  18      137.18      136.60      5.33 o 
   2   4  18        4.77        6.12      1.18 o 
   3   4  18        9.07        9.68      0.98 o 
   4   4  18        4.53        4.17      0.75 o 
   5   4  18       74.74       78.57      2.47 o 
   1   5  18        6.02        7.73      2.32 o 
   2   5  18        4.33        4.21      1.23 o 
   3   5  18        7.69        8.52      2.16 o 
   2   0  19      203.64      187.21      2.88 o 
   4   0  19      178.08      180.45      2.65 o 
   6   0  19        9.52       11.89      1.34 o 
   0   1  19      160.52      166.47      2.18 o 
   1   1  19      394.72      361.06      2.74 o 
   2   1  19       43.32       43.06      0.83 o 
   3   1  19        6.84        6.84      0.53 o 
   4   1  19       55.39       51.10      1.25 o 
   5   1  19       76.04       73.52      1.59 o 
   6   1  19       20.12       20.22      1.10 o 
   7   1  19       13.02       15.03      1.28 o 
   1   2  19       65.56       63.77      1.11 o 
   2   2  19     1075.65     1055.78      8.85 o 
   3   2  19       50.01       46.75      1.48 o 
   4   2  19       31.91       36.39      1.84 o 
   5   2  19       15.70       14.85      1.07 o 
   6   2  19        8.41       10.44      2.37 o 
   7   2  19        4.86        5.92      1.23 o 
   0   3  19      543.30      540.51     11.99 o 
   1   3  19      432.83      439.92      7.80 o 
   2   3  19       49.96       45.13      1.38 o 
   3   3  19       81.31       81.72      1.84 o 
   4   3  19       82.41       85.85      1.96 o 
   5   3  19       74.66       76.24      1.92 o 
   6   3  19       16.01       16.53      1.35 o 
   1   4  19      153.64      159.03      4.00 o 
   2   4  19       32.55       33.63      3.50 o 
   3   4  19      106.96      108.36      2.65 o 
   4   4  19       11.94       13.57      1.03 o 
   5   4  19       73.20       75.97      2.42 o 
   0   5  19       25.27       30.55      2.86 o 
   1   5  19        1.39        0.53      1.14 o 
   2   5  19       73.51       76.40      2.97 o 
   3   5  19       15.25       15.00      1.84 o 
   0   0  20      900.53      905.10     13.17 o 
   2   0  20      277.28      275.65      3.79 o 
   4   0  20      181.33      185.56      2.74 o 
   6   0  20       93.41       83.57      2.95 o 
   1   1  20       22.98       25.87      0.66 o 
   2   1  20        8.84        9.91      0.47 o 
   3   1  20      183.81      183.50      2.37 o 
   4   1  20       44.04       42.24      1.18 o 
   5   1  20       10.10        9.69      0.97 o 
   6   1  20       10.04       12.12      1.39 o 
   7   1  20        5.45        4.72      1.22 o 
   0   2  20      208.81      211.45      3.23 o 
   1   2  20      126.74      131.48      1.89 o 
   2   2  20      780.94      776.78      7.77 o 
   3   2  20        2.40        2.15      0.56 o 
   4   2  20       73.09       73.50      1.72 o 
   5   2  20       23.87       25.32      1.06 o 
   6   2  20       33.20       34.29      1.25 o 
   7   2  20       14.19       12.78      1.27 o 
   1   3  20      154.75      156.01      2.97 o 
   2   3  20      165.42      152.37      2.97 o 
   3   3  20      206.59      199.19      3.06 o 
   4   3  20       44.93       44.42      1.47 o 
   5   3  20       42.55       43.95      1.52 o 
   6   3  20        6.59        5.04      1.03 o 
   0   4  20       35.54       38.90      2.94 o 
   1   4  20      420.68      407.76      7.29 o 
   2   4  20        8.48       11.40      1.41 o 
   3   4  20       13.85       14.17      1.19 o 
   4   4  20       17.64       17.34      1.95 o 
   5   4  20       15.99       16.18      1.40 o 
   1   5  20        3.55        3.53      1.90 o 
   2   5  20      121.66      118.27      3.73 o 
   3   5  20       28.29       33.52      2.21 o 
   2   0  21      697.98      677.40      8.26 o 
   4   0  21      166.04      158.72      4.34 o 
   6   0  21       28.27       25.15      2.43 o 
   0   1  21     1713.17     1666.57     14.60 o 
   1   1  21      550.44      534.96      4.48 o 
   2   1  21        8.88        8.82      0.48 o 
   3   1  21        9.11       10.53      0.66 o 
   4   1  21        5.35        5.41      0.55 o 
   5   1  21      114.94      115.55      2.38 o 
   6   1  21        2.77        1.86      0.69 o 
   7   1  21        9.83        7.46      1.07 o 
   1   2  21      111.95       99.42      1.65 o 
   2   2  21       18.73       21.15      0.98 o 
   3   2  21      106.85      106.17      2.03 o 
   4   2  21        6.69        6.61      0.75 o 
   5   2  21        4.59        4.39      0.65 o 
   6   2  21        3.38        3.05      0.66 o 
   0   3  21      195.45      181.07      5.91 o 
   1   3  21      128.26      135.94      2.77 o 
   2   3  21       57.85       60.00      1.88 o 
   3   3  21      227.95      230.06      3.36 o 
   4   3  21       18.28       17.51      1.04 o 
   5   3  21       14.28       14.92      1.62 o 
   6   3  21       10.93       13.03      1.31 o 
   1   4  21       16.05       14.42      3.37 o 
   2   4  21       48.76       52.83      2.50 o 
   3   4  21       44.71       54.21      1.96 o 
   4   4  21       13.65       10.39      1.12 o 
   0   5  21       17.14        9.33      2.03 o 
   1   5  21        6.88        6.30      1.39 o 
   2   5  21        3.48        1.46      1.51 o 
   0   0  22      749.61      753.59     10.11 o 
   2   0  22      247.16      262.28      3.92 o 
   4   0  22       50.92       45.96      3.12 o 
   6   0  22       13.61       17.48      1.65 o 
   1   1  22      419.74      403.94      3.64 o 
   2   1  22       64.02       64.92      1.20 o 
   3   1  22      239.04      238.98      2.68 o 
   4   1  22       85.07       82.02      1.52 o 
   5   1  22        5.83        8.98      0.87 o 
   6   1  22        6.86        5.50      0.86 o 
   7   1  22       13.04       11.97      1.27 o 
   0   2  22     1445.87     1431.78     15.06 o 
   1   2  22      165.21      158.65      2.19 o 
   2   2  22       30.26       29.99      1.13 o 
   3   2  22       14.45       16.29      0.91 o 
   4   2  22       35.72       35.50      1.17 o 
   5   2  22       61.11       60.00      1.54 o 
   6   2  22       11.47       12.92      1.05 o 
   1   3  22        3.22        3.42      0.79 o 
   2   3  22      130.71      129.09      5.00 o 
   3   3  22       18.31       14.77      1.13 o 
   4   3  22       22.25       22.49      1.45 o 
   5   3  22        2.60        3.51      0.77 o 
   0   4  22       31.40       27.56      2.65 o 
   1   4  22       19.17       21.48      1.77 o 
   2   4  22       34.89       38.80      2.09 o 
   3   4  22       56.21       54.95      2.56 o 
   4   4  22        6.13        5.63      1.03 o 
   1   5  22       20.38       18.22      1.77 o 
   2   0  23      587.11      571.32      6.87 o 
   4   0  23      532.78      516.15     14.37 o 
   6   0  23       48.95       46.96      2.36 o 
   0   1  23      187.06      181.59      3.82 o 
   1   1  23       64.04       69.85      1.45 o 
   2   1  23      162.34      163.14      1.87 o 
   3   1  23       34.22       35.83      1.04 o 
   4   1  23       43.85       44.10      1.16 o 
   5   1  23       24.80       30.03      1.31 o 
   6   1  23       10.13        9.28      0.96 o 
   1   2  23       79.23       82.57      1.58 o 
   2   2  23      107.44      110.74      2.44 o 
   3   2  23        6.71        5.32      0.68 o 
   4   2  23        7.25        7.48      0.71 o 
   5   2  23        3.49        3.62      1.01 o 
   6   2  23       16.35       16.72      1.14 o 
   0   3  23      225.96      212.54      6.51 o 
   1   3  23       80.84       83.81      2.19 o 
   2   3  23       52.01       44.47      2.53 o 
   3   3  23       12.80       11.77      1.08 o 
   4   3  23       12.83       13.61      1.01 o 
   5   3  23       23.29       23.96      1.27 o 
   1   4  23       65.30       61.53      2.62 o 
   2   4  23        4.60        4.60      1.20 o 
   3   4  23       36.14       30.43      1.62 o 
   4   4  23       18.21       18.70      1.43 o 
   0   5  23        1.13        0.06      1.62 o 
   0   0  24      224.58      214.19      5.77 o 
   2   0  24      196.42      194.03      3.19 o 
   4   0  24      192.45      199.51      4.45 o 
   6   0  24       19.30       22.92      2.68 o 
   1   1  24      122.16      124.49      1.70 o 
   2   1  24      209.07      201.29      2.35 o 
   3   1  24      577.45      586.22      5.19 o 
   4   1  24       10.21        9.45      0.68 o 
   5   1  24       21.46       22.35      1.19 o 
   6   1  24       44.22       41.94      2.50 o 
   0   2  24      144.43      140.88      3.41 o 
   1   2  24      507.18      491.76      4.84 o 
   2   2  24        4.52        4.83      0.69 o 
   3   2  24       17.13       15.04      0.84 o 
   4   2  24       29.52       30.47      1.14 o 
   5   2  24       23.57       23.31      1.27 o 
   6   2  24        5.54        7.03      0.94 o 
   1   3  24       60.16       60.50      4.47 o 
   2   3  24        2.10        2.88      0.77 o 
   3   3  24       45.01       45.33      1.80 o 
   4   3  24       24.19       23.55      1.41 o 
   5   3  24       27.24       24.63      1.30 o 
   0   4  24        3.68        4.04      1.68 o 
   1   4  24       44.67       46.13      2.32 o 
   2   4  24        3.76        2.56      1.17 o 
   3   4  24       21.35       20.11      1.39 o 
   2   0  25      649.78      636.33      7.63 o 
   4   0  25      235.35      232.47      7.83 o 
   6   0  25       13.26       15.82      2.34 o 
   0   1  25      189.46      195.47      3.94 o 
   1   1  25       64.93       62.58      1.19 o 
   2   1  25       68.81       63.10      1.57 o 
   3   1  25      210.31      205.49      3.11 o 
   4   1  25        4.24        3.50      0.58 o 
   5   1  25       35.21       34.81      1.42 o 
   6   1  25       53.43       54.00      1.81 o 
   1   2  25       13.29       14.05      0.85 o 
   2   2  25       84.83       86.90      1.91 o 
   3   2  25       24.97       25.87      1.16 o 
   4   2  25       47.07       46.60      1.39 o 
   5   2  25       10.05       11.46      0.89 o 
   0   3  25       59.19       57.49      3.34 o 
   1   3  25       17.83       19.96      1.24 o 
   2   3  25       50.86       51.85      1.89 o 
   3   3  25        0.50       -0.12      0.68 o 
   4   3  25       21.85       19.43      1.34 o 
   1   4  25       14.80       17.00      1.69 o 
   2   4  25        2.22        1.52      1.02 o 
   3   4  25       17.99       18.25      1.37 o 
   0   0  26      114.12      115.85      4.04 o 
   2   0  26      160.02      166.62      6.42 o 
   4   0  26      102.94       99.82      3.09 o 
   6   0  26      165.91      171.47      6.47 o 
   1   1  26       62.35       58.75      1.19 o 
   2   1  26       94.18       84.85      1.46 o 
   3   1  26        7.34        8.80      0.72 o 
   4   1  26       12.00       10.48      0.74 o 
   5   1  26       22.78       25.76      1.65 o 
   6   1  26       37.56       38.70      1.64 o 
   0   2  26      147.46      144.35      3.51 o 
   1   2  26       12.90       11.92      0.73 o 
   2   2  26       32.02       31.56      1.11 o 
   3   2  26       15.66       14.82      0.98 o 
   4   2  26       45.35       43.59      1.35 o 
   5   2  26       28.37       27.06      1.20 o 
   1   3  26       12.67       14.17      1.30 o 
   2   3  26       76.77       76.63      2.68 o 
   3   3  26       15.40       15.72      1.25 o 
   4   3  26        5.19        5.53      0.97 o 
   0   4  26       14.58       14.74      2.30 o 
   1   4  26        9.56       13.00      2.24 o 
   2   4  26        5.13        8.66      2.27 o 
   2   0  27        8.46       12.29      0.92 o 
   4   0  27      100.03      109.03      3.27 o 
   0   1  27      239.90      213.91      4.34 o 
   1   1  27      153.60      163.26      2.29 o 
   2   1  27        3.12        3.51      0.48 o 
   3   1  27       16.69       16.06      0.88 o 
   4   1  27        2.57        2.73      0.61 o 
   5   1  27      170.78      173.52      3.14 o 
   1   2  27       92.24       90.49      1.74 o 
   2   2  27       59.42       61.37      1.49 o 
   3   2  27       44.19       39.60      1.44 o 
   4   2  27        8.31        8.68      1.49 o 
   5   2  27       13.27       15.05      0.99 o 
   0   3  27      109.33      114.25      4.79 o 
   1   3  27        6.63        6.65      0.95 o 
   2   3  27        1.77        0.55      0.77 o 
   3   3  27        7.59        6.16      0.98 o 
   4   3  27        7.16        8.52      0.98 o 
   1   4  27       10.23       10.22      1.51 o 
   0   0  28      235.20      208.20      6.01 o 
   2   0  28       89.79       76.89      2.00 o 
   4   0  28      221.61      219.39      7.06 o 
   1   1  28       58.21       59.39      1.53 o 
   2   1  28        4.36        4.67      0.54 o 
   3   1  28        8.46        9.31      0.76 o 
   4   1  28        0.53        0.48      0.56 o 
   5   1  28       60.18       60.41      1.86 o 
   0   2  28       18.96       20.86      1.46 o 
   1   2  28       18.67       18.76      0.90 o 
   2   2  28       32.29       35.18      1.22 o 
   3   2  28        1.04        1.68      0.67 o 
   4   2  28       24.78       27.30      1.34 o 
   1   3  28       44.31       49.48      1.85 o 
   2   3  28       13.32       12.92      1.69 o 
   3   3  28       53.80       60.94      1.87 o 
   0   4  28        3.06        2.01      1.64 o 
   2   0  29       82.51       84.62      2.16 o 
   4   0  29       90.81       90.02      3.09 o 
   0   1  29      130.92      112.96      3.03 o 
   1   1  29       71.15       72.56      1.71 o 
   2   1  29        0.00       -0.18      0.39 o 
   3   1  29       34.15       31.74      1.19 o 
   4   1  29        4.24        5.23      0.72 o 
   1   2  29       22.84       20.98      1.44 o 
   2   2  29      136.67      143.67      2.66 o 
   3   2  29       50.06       53.56      1.67 o 
   4   2  29       24.59       24.55      1.77 o 
   0   3  29       35.56       32.58      2.90 o 
   1   3  29        1.28        2.03      0.85 o 
   2   3  29       30.65       35.72      1.74 o 
   3   3  29        8.55        7.69      0.96 o 
   0   0  30       52.52       59.96      3.15 o 
   2   0  30       28.67       29.65      1.41 o 
   4   0  30       41.18       41.67      2.74 o 
   1   1  30       27.96       31.20      1.20 o 
   2   1  30       20.24       19.16      1.05 o 
   3   1  30       67.89       71.34      1.67 o 
   4   1  30       21.11       21.60      1.26 o 
   0   2  30       16.17       21.41      1.54 o 
   1   2  30       17.06       17.29      1.21 o 
   2   2  30       20.85       24.11      1.20 o 
   3   2  30        1.26        1.18      0.82 o 
   1   3  30        4.15        2.75      1.08 o 
   2   3  30       27.43       29.19      1.61 o 
   2   0  31      102.69      110.78      3.16 o 
   4   0  31       55.75       51.10      2.50 o 
   0   1  31       28.84       29.14      1.65 o 
   1   1  31       93.59       96.87      2.09 o 
   2   1  31       15.69       14.80      0.99 o 
   3   1  31       15.58       14.20      0.91 o 
   4   1  31       16.89       17.52      1.18 o 
   1   2  31        8.19        7.99      0.97 o 
   2   2  31       29.08       29.84      1.80 o 
   3   2  31       17.10       16.26      1.47 o 
   0   3  31       43.27       42.26      3.28 o 
   1   3  31       45.62       45.80      2.35 o 
   0   0  32      131.19      114.77      4.58 o 
   2   0  32       36.68       37.71      1.94 o 
   1   1  32       19.58       21.68      1.10 o 
   2   1  32        8.51        5.41      0.88 o 
   3   1  32       44.78       46.55      1.45 o 
   0   2  32       48.23       53.11      2.35 o 
   1   2  32       29.48       24.17      1.42 o 
   2   2  32        4.00        4.64      0.95 o 
   2   0  33       75.60       77.30      2.69 o 
   0   1  33       10.52       10.70      1.27 o 
   1   1  33       52.06       56.83      1.66 o 
   2   1  33        2.11        3.41      0.90 o 
   1   2  33        3.60        5.51      1.08 o 
   0   0  34      163.54      187.35      6.28 o 
   2   0  34       29.67       30.24      1.84 o 
   1   1  34       29.02       30.56      1.33 o 
                                                 
